# Supplementary material for: Novel Insights Into the Causal Association Between Dietary Factors and Risk of Urinary Calculus: A Multivariate and Two‐Step Mendelian Randomization Analysis
Source: Food Sci Nutr. 2025 Sep 12;13(9):e70958. doi: 10.1002/fsn3.70958 (PMC12426897; doi:10.1002/fsn3.70958)
Supplement: Supplementary file 2 — Table S1: fsn370958‐sup‐0002‐TablesS1‐S16.xlsx. [file FSN3-13-e70958-s002.xlsx]

## Sheet: Table S1
Supplementary Table 1.STROBE-MR checklist of recommended items to address in reports of Mendelian randomisation studies
Item No.	Section	Checklist item	Section (paragraph number)
1	TITLE and ABSTRACT	Indicate Mendelian randomisation as the study’s design in the title and/or the abstract if that is a main purpose of the study	1
	INTRODUCTION
2	Background	Explain the scientific background and rationale for the reported study. What is the exposure? Is a potential causal relationship between exposure and outcome plausible? Justify why MR is a helpful method to address the study question	2
3	Objectives	State specific objectives clearly, including pre-specified causal hypotheses (if any). State that MR is a method that, under specific assumptions, intends to estimate causal effects	2
	METHODS
4	Study design and data sources	Present key elements of the study design early in the article. Consider including a table listing sources of data for all phases of the study. For each data source contributing to the analysis, describe the following:	2-3
	a)	Setting: Describe the study design and the underlying population, if possible. Describe the setting, locations, and relevant dates, including periods of recruitment, exposure, follow-up, and data collection, when available.	3
	b)	Participants: Give the eligibility criteria, and the sources and methods of selection of participants. Report the sample size, and whether any power or sample size calculations were carried out prior to the main analysis	3
	c)	Describe measurement, quality control and selection of genetic variants	3
	d)	For each exposure, outcome, and other relevant variables, describe methods of assessment and diagnostic criteria for diseases	3
	e)	Provide details of ethics committee approval and participant informed consent, if relevant	3
5	Assumptions	Explicitly state the three core IV assumptions for the main analysis (relevance, independence and exclusion restriction) as well assumptions for any additional or sensitivity analysis	3
6	Statistical methods: main analysis	Describe statistical methods and statistics used	3-5
	a)	Describe how quantitative variables were handled in the analyses (i.e., scale, units, model)	4
	b)	Describe how genetic variants were handled in the analyses and, if applicable, how their weights were selected	3
	c)	Describe the MR estimator (e.g. two-stage least squares, Wald ratio) and related statistics. Detail the included covariates and, in case of two-sample MR, whether the same covariate set was used for adjustment in the two samples	3-4
	d)	Explain how missing data were addressed	NA
	e)	If applicable, indicate how multiple testing was addressed	4
7	Assessment of assumptions	Describe any methods or prior knowledge used to assess the assumptions or justify their validity	NA
8	Sensitivity analyses and additional analyses	Describe any sensitivity analyses or additional analyses performed (e.g. comparison of effect estimates from different approaches, independent replication, bias analytic techniques, validation of instruments, simulations)	4
9	Software and pre-registration
	a)	Name statistical software and package(s), including version and settings used	5
	b)	State whether the study protocol and details were pre-registered (as well as when and where)	NA
	RESULTS
10	Descriptive data
	a)	Report the numbers of individuals at each stage of included studies and reasons for exclusion. Consider use of a flow-diagram	Figure 1
	b)	Report summary statistics for phenotypic exposure(s), outcome(s) and other relevant variables (e.g. means, SDs, proportions)	Table S2
	c)	If the data sources include meta-analyses of previous studies, provide the assessments of heterogeneity across these studies	NA
	d)	For two-sample Mendelian randomisation:
		i. Provide justification of the similarity of the genetic variant-exposure associations between the exposure and outcome samples	3
		ii. Provide information on the number of individuals who were in both samples for the exposure and for the outcome	3
11	Main results
	a)	Report the associations between genetic variant and exposure, and between genetic variant and outcome, preferably on an interpretable scale	5-6
	b)	Report MR estimates of the relationship between exposure and outcome, and the measures of uncertainty from the MR analysis, on an interpretable scale, such as odds ratio or relative risk per SD difference	5-6
	c)	If relevant, consider translating estimates of relative risk into absolute risk for a meaningful time period	NA
	d)	Consider plots to visualize results (e.g. forest plot, scatterplot of associations between genetic variants and outcome versus between genetic variants and exposure)	Figures 2-5
12	Assessment of assumptions
	a)	Report the assessment of the validity of the assumptions	5
	b)	Report any additional statistics (e.g., assessments of heterogeneity across genetic variants, such as I2, Q statistic or E-value)	5-6
13	Sensitivity analyses and additional analyses
	a)	Report any sensitivity analyses to assess the robustness of the main results to violations of the assumptions	5-6
	b)	Report results from other sensitivity analyses or additional analyses	6
	c)	Report any assessment of direction of causal relationship (e.g., bidirectional MR)	6
	d)	When relevant, report and compare with estimates from non-MR analyses	NA
	e)	Consider additional plots to visualize results (e.g., leave-one-out analyses)	Figure S1-S4
	DISCUSSION
14	Key results	Summarize key results with reference to study objectives	6-7
15	Limitations	Discuss limitations of the study, taking into account the validity of the IV assumptions, other sources of potential bias, and imprecision. Discuss both direction and magnitude of any potential bias and any efforts to address them	9-10
16	Interpretation
	a)	Meaning: Give a cautious overall interpretation of results in the context of their limitations and in comparison with other studies	7-8
	b)	Mechanism: Discuss underlying biological mechanisms that could drive a potential causal relationship between the investigated exposure and the outcome, and whether the gene-environment equivalence assumption is reasonable. Use causal language carefully, clarifying that IV estimates may provide causal effects only under certain assumptions	7-8
	c)	Clinical relevance: Discuss whether the results have clinical or public policy relevance, and to what extent they inform effect sizes of possible interventions	7-9
17	Generalizability	Discuss the generalizability of the study results (a) to other populations, (b) across other exposure periods/timings, and (c) across other levels of exposure	NA
	OTHER INFORMATION
18	Funding	Describe sources of funding and the role of funders in the present study and, if applicable, sources of funding for the databases and original study or studies on which the present study is based	10
19	Data and data sharing	Provide the data used to perform all analyses or report where and how the data can be accessed, and reference these sources in the article. Provide the statistical code needed to reproduce the results in the article,or report whether the code is publicly accessible and if so, where	10
20	Conflicts of Interest	All authors should declare all potential conflicts of interest	10

## Sheet: Table S2
Supplementary Table 2. Phenotype descriptions and distributions
Phenotypes	Study / Consortium	Sample Size	N Cases	N Controls	Population	GWAS ID (MRC-IEU)	Data availability
exposure
Alcohol consumption	Using genetic variation to disentangle the complex relationship between food intake and health outcomes.	141145	NA	NA	European	GCST90096892	GWAS Catalog (ebi.ac.uk)
Overall healthy diet		258758	NA	NA	European	GCST90096893	GWAS Catalog (ebi.ac.uk)
Coffee consumption		105037	NA	NA	European	GCST90096894	GWAS Catalog (ebi.ac.uk)
Fish consumption		308008	NA	NA	European	GCST90096895	GWAS Catalog (ebi.ac.uk)
Fruit consumption		421155	NA	NA	European	GCST90096896	GWAS Catalog (ebi.ac.uk)
Healthy food consumption		386047	NA	NA	European	GCST90096897	GWAS Catalog (ebi.ac.uk)
Meat consumption		266042	NA	NA	European	GCST90096898	GWAS Catalog (ebi.ac.uk)
Psychoactive drinks consumption		127604	NA	NA	European	GCST90096899	GWAS Catalog (ebi.ac.uk)
Vegetables consumption		428979	NA	NA	European	GCST90096900	GWAS Catalog (ebi.ac.uk)
Beef consumption		241092	NA	NA	European	GCST90096901	GWAS Catalog (ebi.ac.uk)
Beer or cider consumption		168237	NA	NA	European	GCST90096902	GWAS Catalog (ebi.ac.uk)
Spread on bread consumption		445506	NA	NA	European	GCST90096903	GWAS Catalog (ebi.ac.uk)
Bread consumption		438853	NA	NA	European	GCST90096904	GWAS Catalog (ebi.ac.uk)
Champagne or white wine consumption		175549	NA	NA	European	GCST90096905	GWAS Catalog (ebi.ac.uk)
Cheese consumption		365842	NA	NA	European	GCST90096906	GWAS Catalog (ebi.ac.uk)
Cooked vegetables consumption		435417	NA	NA	European	GCST90096907	GWAS Catalog (ebi.ac.uk)
Decaffeinated coffee consumption		62072	NA	NA	European	GCST90096908	GWAS Catalog (ebi.ac.uk)
Dried fruit consumption		409125	NA	NA	European	GCST90096909	GWAS Catalog (ebi.ac.uk)
Drink temperature		444097	NA	NA	European	GCST90096910	GWAS Catalog (ebi.ac.uk)
Fortified wine consumption		31836	NA	NA	European	GCST90096911	GWAS Catalog (ebi.ac.uk)
Fresh fruit consumption		433186	NA	NA	European	GCST90096912	GWAS Catalog (ebi.ac.uk)
Ground coffee consumption		72276	NA	NA	European	GCST90096913	GWAS Catalog (ebi.ac.uk)
Instant coffee consumption		180764	NA	NA	European	GCST90096914	GWAS Catalog (ebi.ac.uk)
Lamb consumption		189984	NA	NA	European	GCST90096915	GWAS Catalog (ebi.ac.uk)
Percentage fat in milk consumption		411503	NA	NA	European	GCST90096916	GWAS Catalog (ebi.ac.uk)
Non-oily fish consumption		318136	NA	NA	European	GCST90096917	GWAS Catalog (ebi.ac.uk)
Oily fish consumption		297881	NA	NA	European	GCST90096918	GWAS Catalog (ebi.ac.uk)
Pork consumption		187202	NA	NA	European	GCST90096919	GWAS Catalog (ebi.ac.uk)
Poultry consumption		399716	NA	NA	European	GCST90096920	GWAS Catalog (ebi.ac.uk)
Processed meat consumption		312220	NA	NA	European	GCST90096921	GWAS Catalog (ebi.ac.uk)
Red wine consumption		211628	NA	NA	European	GCST90096922	GWAS Catalog (ebi.ac.uk)
Salad consumption		422542	NA	NA	European	GCST90096923	GWAS Catalog (ebi.ac.uk)
Added salt consumption		323995	NA	NA	European	GCST90096924	GWAS Catalog (ebi.ac.uk)
Spirits consumption		118477	NA	NA	European	GCST90096925	GWAS Catalog (ebi.ac.uk)
Tea consumption		434171	NA	NA	European	GCST90096926	GWAS Catalog (ebi.ac.uk)
Vegetarianism		442589	NA	NA	European	GCST90096927	GWAS Catalog (ebi.ac.uk)
Water consumption corrected for coffee		400642	NA	NA	European	GCST90096928	GWAS Catalog (ebi.ac.uk)
Water consumption		445799	NA	NA	European	GCST90096929	GWAS Catalog (ebi.ac.uk)
Salad dressing liking	Large-scale GWAS of food liking reveals genetic determinants and genetic correlations with distinct neurophysiological traits.	159310	NA	NA	European	GCST90094822	GWAS Catalog (ebi.ac.uk)
Salad leaves liking		159482	NA	NA	European	GCST90094823	GWAS Catalog (ebi.ac.uk)
F-salad vegetables liking (derived food-liking factor)		159432	NA	NA	European	GCST90094824	GWAS Catalog (ebi.ac.uk)
Salami liking		154673	NA	NA	European	GCST90094825	GWAS Catalog (ebi.ac.uk)
Salmon liking		158673	NA	NA	European	GCST90094826	GWAS Catalog (ebi.ac.uk)
F-salty food liking (derived food-liking factor)		156509	NA	NA	European	GCST90094827	GWAS Catalog (ebi.ac.uk)
Salty food liking		159571	NA	NA	European	GCST90094828	GWAS Catalog (ebi.ac.uk)
Salty pretzels liking		150683	NA	NA	European	GCST90094829	GWAS Catalog (ebi.ac.uk)
Sardines liking		157340	NA	NA	European	GCST90094830	GWAS Catalog (ebi.ac.uk)
F-sauces liking (derived food-liking factor)		158928	NA	NA	European	GCST90094831	GWAS Catalog (ebi.ac.uk)
Sausages liking		158603	NA	NA	European	GCST90094832	GWAS Catalog (ebi.ac.uk)
F-savoury food liking (derived food-liking factor)		157915	NA	NA	European	GCST90094833	GWAS Catalog (ebi.ac.uk)
Savoury biscuit liking		159272	NA	NA	European	GCST90094834	GWAS Catalog (ebi.ac.uk)
F-savour/caloric food liking (derived food-liking factor)		158684	NA	NA	European	GCST90094835	GWAS Catalog (ebi.ac.uk)
F-seafood liking (derived food-liking factor)		156740	NA	NA	European	GCST90094836	GWAS Catalog (ebi.ac.uk)
F-sharp flavour liking (derived food-liking factor)		152547	NA	NA	European	GCST90094837	GWAS Catalog (ebi.ac.uk)
Shellfish liking		155491	NA	NA	European	GCST90094838	GWAS Catalog (ebi.ac.uk)
Skimmed milk liking		158613	NA	NA	European	GCST90094839	GWAS Catalog (ebi.ac.uk)
F-small fish liking (derived food-liking factor)		150746	NA	NA	European	GCST90094840	GWAS Catalog (ebi.ac.uk)
Smoked fish liking		158149	NA	NA	European	GCST90094841	GWAS Catalog (ebi.ac.uk)
F-sodas liking (derived food-liking factor)		157911	NA	NA	European	GCST90094842	GWAS Catalog (ebi.ac.uk)
Soft cheese liking		159253	NA	NA	European	GCST90094843	GWAS Catalog (ebi.ac.uk)
Soy sauce liking		157246	NA	NA	European	GCST90094844	GWAS Catalog (ebi.ac.uk)
Soya milk liking		113425	NA	NA	European	GCST90094845	GWAS Catalog (ebi.ac.uk)
Spicy food liking		159503	NA	NA	European	GCST90094846	GWAS Catalog (ebi.ac.uk)
F-glutamate liking (derived food-liking factor)		159473	NA	NA	European	GCST90094772	GWAS Catalog (ebi.ac.uk)
Goat cheese liking		150875	NA	NA	European	GCST90094773	GWAS Catalog (ebi.ac.uk)
Grapefruit liking		157662	NA	NA	European	GCST90094774	GWAS Catalog (ebi.ac.uk)
Green olives liking		156731	NA	NA	European	GCST90094775	GWAS Catalog (ebi.ac.uk)
Haddock liking		158385	NA	NA	European	GCST90094776	GWAS Catalog (ebi.ac.uk)
Ham liking		158550	NA	NA	European	GCST90094777	GWAS Catalog (ebi.ac.uk)
Hard cheese liking		159351	NA	NA	European	GCST90094778	GWAS Catalog (ebi.ac.uk)
F-healthy food liking (derived food-liking factor)		150899	NA	NA	European	GCST90094779	GWAS Catalog (ebi.ac.uk)
F-healthy breakfast food liking (derived food-liking factor)		143879	NA	NA	European	GCST90094780	GWAS Catalog (ebi.ac.uk)
Herring liking		150609	NA	NA	European	GCST90094781	GWAS Catalog (ebi.ac.uk)
Honey liking		159091	NA	NA	European	GCST90094782	GWAS Catalog (ebi.ac.uk)
Horseradish liking		152847	NA	NA	European	GCST90094783	GWAS Catalog (ebi.ac.uk)
Ice cream liking		159498	NA	NA	European	GCST90094784	GWAS Catalog (ebi.ac.uk)
F-highly palatable foods liking (derived food-liking factor)		158666	NA	NA	European	GCST90094785	GWAS Catalog (ebi.ac.uk)
Jam liking		159573	NA	NA	European	GCST90094786	GWAS Catalog (ebi.ac.uk)
Ketchup liking		159380	NA	NA	European	GCST90094787	GWAS Catalog (ebi.ac.uk)
Kiwi liking		157218	NA	NA	European	GCST90094788	GWAS Catalog (ebi.ac.uk)
Lager liking		156958	NA	NA	European	GCST90094789	GWAS Catalog (ebi.ac.uk)
Lamb liking		158453	NA	NA	European	GCST90094790	GWAS Catalog (ebi.ac.uk)
F-acquired taste liking (derived food-liking factor)		156639	NA	NA	European	GCST90094791	GWAS Catalog (ebi.ac.uk)
Lemon liking		159451	NA	NA	European	GCST90094792	GWAS Catalog (ebi.ac.uk)
F-lentils/beans liking (derived food-liking factor)		159108	NA	NA	European	GCST90094793	GWAS Catalog (ebi.ac.uk)
Liver liking		158306	NA	NA	European	GCST90094794	GWAS Catalog (ebi.ac.uk)
F-low caloric food liking (derived food-liking factor)		154998	NA	NA	European	GCST90094795	GWAS Catalog (ebi.ac.uk)
Mackerel liking		156695	NA	NA	European	GCST90094796	GWAS Catalog (ebi.ac.uk)
Spinach liking		157978	NA	NA	European	GCST90094847	GWAS Catalog (ebi.ac.uk)
Spirits liking		157793	NA	NA	European	GCST90094848	GWAS Catalog (ebi.ac.uk)
Strawberries liking		159446	NA	NA	European	GCST90094849	GWAS Catalog (ebi.ac.uk)
F-strong alcohol liking (derived food-liking factor)		157348	NA	NA	European	GCST90094850	GWAS Catalog (ebi.ac.uk)
F-strong flavour liking (derived food-liking factor)		153924	NA	NA	European	GCST90094851	GWAS Catalog (ebi.ac.uk)
F-strong vegetable liking (derived food-liking factor)		147344	NA	NA	European	GCST90094852	GWAS Catalog (ebi.ac.uk)
F-sweetened coffee drink liking (derived food-liking factor)		148801	NA	NA	European	GCST90094853	GWAS Catalog (ebi.ac.uk)
F-sweet food liking (derived food-liking factor)		159527	NA	NA	European	GCST90094854	GWAS Catalog (ebi.ac.uk)
Tea difference liking		157305	NA	NA	European	GCST90094855	GWAS Catalog (ebi.ac.uk)
Tea max liking		158918	NA	NA	European	GCST90094856	GWAS Catalog (ebi.ac.uk)
Tea with sugar liking		158151	NA	NA	European	GCST90094857	GWAS Catalog (ebi.ac.uk)
Tea without sugar liking		158072	NA	NA	European	GCST90094858	GWAS Catalog (ebi.ac.uk)
Tinned tuna liking		158261	NA	NA	European	GCST90094859	GWAS Catalog (ebi.ac.uk)
Tomatoes liking		159419	NA	NA	European	GCST90094860	GWAS Catalog (ebi.ac.uk)
Turnip liking		155376	NA	NA	European	GCST90094861	GWAS Catalog (ebi.ac.uk)
Vegetables liking		159475	NA	NA	European	GCST90094862	GWAS Catalog (ebi.ac.uk)
F-vegetarian liking (derived food-liking factor)		159098	NA	NA	European	GCST90094863	GWAS Catalog (ebi.ac.uk)
Vinegar liking		159565	NA	NA	European	GCST90094864	GWAS Catalog (ebi.ac.uk)
White bread liking		159491	NA	NA	European	GCST90094865	GWAS Catalog (ebi.ac.uk)
White rice liking		159499	NA	NA	European	GCST90094866	GWAS Catalog (ebi.ac.uk)
White wine liking		158532	NA	NA	European	GCST90094867	GWAS Catalog (ebi.ac.uk)
F-whole food liking (derived food-liking factor)		157918	NA	NA	European	GCST90094868	GWAS Catalog (ebi.ac.uk)
Whole grain cereal liking		157610	NA	NA	European	GCST90094869	GWAS Catalog (ebi.ac.uk)
Whole milk liking		159170	NA	NA	European	GCST90094870	GWAS Catalog (ebi.ac.uk)
Wholemeal bread liking		159342	NA	NA	European	GCST90094871	GWAS Catalog (ebi.ac.uk)
Marzipan liking		159348	NA	NA	European	GCST90094797	GWAS Catalog (ebi.ac.uk)
Mayonnaise liking		159361	NA	NA	European	GCST90094798	GWAS Catalog (ebi.ac.uk)
F-meat liking (derived food-liking factor)		158509	NA	NA	European	GCST90094799	GWAS Catalog (ebi.ac.uk)
Melon liking		159441	NA	NA	European	GCST90094800	GWAS Catalog (ebi.ac.uk)
Milk chocolate liking		159434	NA	NA	European	GCST90094801	GWAS Catalog (ebi.ac.uk)
Milky sweets liking		159393	NA	NA	European	GCST90094802	GWAS Catalog (ebi.ac.uk)
Mushroom liking		159454	NA	NA	European	GCST90094803	GWAS Catalog (ebi.ac.uk)
F-oily fish liking (derived food-liking factor)		158547	NA	NA	European	GCST90094804	GWAS Catalog (ebi.ac.uk)
Onion liking		159518	NA	NA	European	GCST90094805	GWAS Catalog (ebi.ac.uk)
Orange juice liking		159473	NA	NA	European	GCST90094806	GWAS Catalog (ebi.ac.uk)
Oranges liking		159458	NA	NA	European	GCST90094807	GWAS Catalog (ebi.ac.uk)
Pasta liking		159413	NA	NA	European	GCST90094808	GWAS Catalog (ebi.ac.uk)
Pears liking		159468	NA	NA	European	GCST90094809	GWAS Catalog (ebi.ac.uk)
Pizza liking		159347	NA	NA	European	GCST90094810	GWAS Catalog (ebi.ac.uk)
Plain yoghurt liking		158675	NA	NA	European	GCST90094811	GWAS Catalog (ebi.ac.uk)
Plum liking		159369	NA	NA	European	GCST90094812	GWAS Catalog (ebi.ac.uk)
Pollock liking		130936	NA	NA	European	GCST90094813	GWAS Catalog (ebi.ac.uk)
Pork chop liking		158434	NA	NA	European	GCST90094814	GWAS Catalog (ebi.ac.uk)
Porridge liking		159122	NA	NA	European	GCST90094815	GWAS Catalog (ebi.ac.uk)
Potatoes liking		159579	NA	NA	European	GCST90094816	GWAS Catalog (ebi.ac.uk)
Prawns liking		157990	NA	NA	European	GCST90094817	GWAS Catalog (ebi.ac.uk)
Raw carrot liking		159303	NA	NA	European	GCST90094818	GWAS Catalog (ebi.ac.uk)
Red meat liking		158624	NA	NA	European	GCST90094819	GWAS Catalog (ebi.ac.uk)
Red wine liking		158425	NA	NA	European	GCST90094820	GWAS Catalog (ebi.ac.uk)
Roast chicken liking		158556	NA	NA	European	GCST90094821	GWAS Catalog (ebi.ac.uk)
F-wine liking (derived food-liking factor)		158478	NA	NA	European	GCST90094872	GWAS Catalog (ebi.ac.uk)
Whiskey liking		156904	NA	NA	European	GCST90094873	GWAS Catalog (ebi.ac.uk)
Adding salt to food liking		159450	NA	NA	European	GCST90094687	GWAS Catalog (ebi.ac.uk)
Alcohol liking		157286	NA	NA	European	GCST90094688	GWAS Catalog (ebi.ac.uk)
Aniseed liking		152087	NA	NA	European	GCST90094689	GWAS Catalog (ebi.ac.uk)
Apple juice liking		159215	NA	NA	European	GCST90094690	GWAS Catalog (ebi.ac.uk)
Apples liking		159515	NA	NA	European	GCST90094691	GWAS Catalog (ebi.ac.uk)
Asparagus liking		155886	NA	NA	European	GCST90094692	GWAS Catalog (ebi.ac.uk)
Aubergine liking		152291	NA	NA	European	GCST90094693	GWAS Catalog (ebi.ac.uk)
Avocado liking		153095	NA	NA	European	GCST90094694	GWAS Catalog (ebi.ac.uk)
Bacon liking		158551	NA	NA	European	GCST90094695	GWAS Catalog (ebi.ac.uk)
Baked/steamed fish liking		158335	NA	NA	European	GCST90094696	GWAS Catalog (ebi.ac.uk)
Banana liking		159469	NA	NA	European	GCST90094697	GWAS Catalog (ebi.ac.uk)
BBQ/grilled meat liking		158387	NA	NA	European	GCST90094698	GWAS Catalog (ebi.ac.uk)
Beans liking		159014	NA	NA	European	GCST90094699	GWAS Catalog (ebi.ac.uk)
Beef/steak liking		158442	NA	NA	European	GCST90094700	GWAS Catalog (ebi.ac.uk)
Beer liking		156030	NA	NA	European	GCST90094701	GWAS Catalog (ebi.ac.uk)
Beetroot liking		159342	NA	NA	European	GCST90094702	GWAS Catalog (ebi.ac.uk)
Bell pepper liking		142261	NA	NA	European	GCST90094703	GWAS Catalog (ebi.ac.uk)
Biscuits liking		159527	NA	NA	European	GCST90094704	GWAS Catalog (ebi.ac.uk)
Bitter ale liking		155103	NA	NA	European	GCST90094705	GWAS Catalog (ebi.ac.uk)
F-bitter food liking (derived food-liking factor)		157485	NA	NA	European	GCST90094706	GWAS Catalog (ebi.ac.uk)
Black olive liking		156251	NA	NA	European	GCST90094707	GWAS Catalog (ebi.ac.uk)
Black pepper liking		158772	NA	NA	European	GCST90094708	GWAS Catalog (ebi.ac.uk)
Blue cheese liking		157457	NA	NA	European	GCST90094709	GWAS Catalog (ebi.ac.uk)
F-chocolate/coffee liking (derived food-liking factor)		158905	NA	NA	European	GCST90094735	GWAS Catalog (ebi.ac.uk)
Cod liking		158795	NA	NA	European	GCST90094736	GWAS Catalog (ebi.ac.uk)
F-coffee/alcohol liking (derived food-liking factor)		158095	NA	NA	European	GCST90094737	GWAS Catalog (ebi.ac.uk)
Coffee difference liking		157453	NA	NA	European	GCST90094738	GWAS Catalog (ebi.ac.uk)
Coffee max liking		159006	NA	NA	European	GCST90094739	GWAS Catalog (ebi.ac.uk)
Coffee with sugar liking		158219	NA	NA	European	GCST90094740	GWAS Catalog (ebi.ac.uk)
Coffee without sugar liking		158240	NA	NA	European	GCST90094741	GWAS Catalog (ebi.ac.uk)
F-cooking flavour liking (derived food-liking factor)		153323	NA	NA	European	GCST90094742	GWAS Catalog (ebi.ac.uk)
F-cooking vegetables liking (derived food-liking factor)		158645	NA	NA	European	GCST90094743	GWAS Catalog (ebi.ac.uk)
Coriander liking		154301	NA	NA	European	GCST90094744	GWAS Catalog (ebi.ac.uk)
Corn flake liking		159353	NA	NA	European	GCST90094745	GWAS Catalog (ebi.ac.uk)
Cream liking		159441	NA	NA	European	GCST90094746	GWAS Catalog (ebi.ac.uk)
Crisps liking		159554	NA	NA	European	GCST90094747	GWAS Catalog (ebi.ac.uk)
Croissant liking		158623	NA	NA	European	GCST90094748	GWAS Catalog (ebi.ac.uk)
Cucumber liking		159501	NA	NA	European	GCST90094749	GWAS Catalog (ebi.ac.uk)
Curry liking		159259	NA	NA	European	GCST90094750	GWAS Catalog (ebi.ac.uk)
F-dairy liking (derived food-liking factor)		159365	NA	NA	European	GCST90094751	GWAS Catalog (ebi.ac.uk)
Dark chocolate liking		159469	NA	NA	European	GCST90094752	GWAS Catalog (ebi.ac.uk)
F-deep fried food liking (derived food-liking factor)		158793	NA	NA	European	GCST90094753	GWAS Catalog (ebi.ac.uk)
F-dessert liking (derived food-liking factor)		159398	NA	NA	European	GCST90094754	GWAS Catalog (ebi.ac.uk)
Diet fizzy drinks liking		157017	NA	NA	European	GCST90094755	GWAS Catalog (ebi.ac.uk)
Dried fruit liking		159258	NA	NA	European	GCST90094756	GWAS Catalog (ebi.ac.uk)
Eggs liking		159447	NA	NA	European	GCST90094757	GWAS Catalog (ebi.ac.uk)
Extra virgin olive oil liking		157343	NA	NA	European	GCST90094758	GWAS Catalog (ebi.ac.uk)
F-fatty/salty food liking (derived food-liking factor)		156621	NA	NA	European	GCST90094759	GWAS Catalog (ebi.ac.uk)
Bolognese liking		158113	NA	NA	European	GCST90094710	GWAS Catalog (ebi.ac.uk)
Broad bean liking		158921	NA	NA	European	GCST90094711	GWAS Catalog (ebi.ac.uk)
Broccoli liking		159414	NA	NA	European	GCST90094712	GWAS Catalog (ebi.ac.uk)
Brown rice liking		156802	NA	NA	European	GCST90094713	GWAS Catalog (ebi.ac.uk)
Brussel sprout liking		159493	NA	NA	European	GCST90094714	GWAS Catalog (ebi.ac.uk)
Burger liking		158435	NA	NA	European	GCST90094715	GWAS Catalog (ebi.ac.uk)
F-burn/spicy liking (derived food-liking factor)		154046	NA	NA	European	GCST90094716	GWAS Catalog (ebi.ac.uk)
Adding butter to bread liking		159364	NA	NA	European	GCST90094717	GWAS Catalog (ebi.ac.uk)
Butternut squash liking		148949	NA	NA	European	GCST90094718	GWAS Catalog (ebi.ac.uk)
Cabbage liking		159516	NA	NA	European	GCST90094719	GWAS Catalog (ebi.ac.uk)
F-caffeinated/sweet liking (derived food-liking factor)		155986	NA	NA	European	GCST90094720	GWAS Catalog (ebi.ac.uk)
Cake liking		159518	NA	NA	European	GCST90094721	GWAS Catalog (ebi.ac.uk)
F-cake/biscuits liking (derived food-liking factor)		159522	NA	NA	European	GCST90094722	GWAS Catalog (ebi.ac.uk)
Cake icing liking		159470	NA	NA	European	GCST90094723	GWAS Catalog (ebi.ac.uk)
Capers liking		140886	NA	NA	European	GCST90094724	GWAS Catalog (ebi.ac.uk)
F-carbohydrate liking (derived food-liking factor)		159523	NA	NA	European	GCST90094725	GWAS Catalog (ebi.ac.uk)
F-capsicum liking (derived food-liking factor)		157390	NA	NA	European	GCST90094726	GWAS Catalog (ebi.ac.uk)
Cauliflower liking		159496	NA	NA	European	GCST90094727	GWAS Catalog (ebi.ac.uk)
Cereal bar liking		155024	NA	NA	European	GCST90094728	GWAS Catalog (ebi.ac.uk)
F-cheese liking (derived food-liking factor)		156734	NA	NA	European	GCST90094729	GWAS Catalog (ebi.ac.uk)
Cheesecake liking		159246	NA	NA	European	GCST90094730	GWAS Catalog (ebi.ac.uk)
Cherry liking		159373	NA	NA	European	GCST90094731	GWAS Catalog (ebi.ac.uk)
Chicken liking		158559	NA	NA	European	GCST90094732	GWAS Catalog (ebi.ac.uk)
Chilli pepper liking		157484	NA	NA	European	GCST90094733	GWAS Catalog (ebi.ac.uk)
Chips liking		159574	NA	NA	European	GCST90094734	GWAS Catalog (ebi.ac.uk)
F-fatty/dairy food liking (derived food-liking factor)		159335	NA	NA	European	GCST90094760	GWAS Catalog (ebi.ac.uk)
F-fatty food liking (derived food-liking factor)		159481	NA	NA	European	GCST90094761	GWAS Catalog (ebi.ac.uk)
F-fish liking (derived food-liking factor)		155344	NA	NA	European	GCST90094762	GWAS Catalog (ebi.ac.uk)
Fizzy drinks liking		158805	NA	NA	European	GCST90094763	GWAS Catalog (ebi.ac.uk)
Fried chicken liking		157189	NA	NA	European	GCST90094764	GWAS Catalog (ebi.ac.uk)
Fried fish liking		158855	NA	NA	European	GCST90094765	GWAS Catalog (ebi.ac.uk)
Fruit liking		159418	NA	NA	European	GCST90094766	GWAS Catalog (ebi.ac.uk)
F-fruit liking (derived food-liking factor)		159218	NA	NA	European	GCST90094767	GWAS Catalog (ebi.ac.uk)
Fruit juice liking		159344	NA	NA	European	GCST90094768	GWAS Catalog (ebi.ac.uk)
Garlic liking		159386	NA	NA	European	GCST90094769	GWAS Catalog (ebi.ac.uk)
Gherkins liking		156020	NA	NA	European	GCST90094770	GWAS Catalog (ebi.ac.uk)
Globe artichoke liking		115868	NA	NA	European	GCST90094771	GWAS Catalog (ebi.ac.uk)
outcome
Calculus of kidney and ureter	NA	NA	12999	486185	European	finn-b-N14_CALCUKIDUR	https://storage.googleapis.com/finngen-public-data-r12/summary_stats/release/finngen_R12_N14_CALCUKIDUR.gz
Calculus of lower urinary tract	NA	NA	1878	486185	European	finn-b-N14_CALCULOWER	https://storage.googleapis.com/finngen-public-data-r12/summary_stats/release/finngen_R12_N14_CALCULOWER.gz
Intermediary factors
Albumin	NA	NA	NA	NA	European	ukb-d-30600_irnt	https://gwas.mrcieu.ac.uk/datasets/ukb-d-30600_irnt/
Alkaline phosphatase	NA	NA	NA	NA	European	ukb-d-30610_irnt	https://gwas.mrcieu.ac.uk/datasets/ukb-d-30610_irnt/
Alanine aminotransferase	NA	NA	NA	NA	European	ukb-d-30620_irnt	https://gwas.mrcieu.ac.uk/datasets/ukb-d-30620_irnt/
Apoliprotein A	NA	NA	NA	NA	European	ukb-d-30630_irnt	https://gwas.mrcieu.ac.uk/datasets/ukb-d-30630_irnt/
Apoliprotein B	NA	NA	NA	NA	European	ukb-d-30640_irnt	https://gwas.mrcieu.ac.uk/datasets/ukb-d-30640_irnt/
Aspartate aminotransferase	NA	NA	NA	NA	European	ukb-d-30650_irnt	https://gwas.mrcieu.ac.uk/datasets/ukb-d-30650_irnt/
Direct bilirubin	NA	NA	NA	NA	European	ukb-d-30660_irnt	https://gwas.mrcieu.ac.uk/datasets/ukb-d-30660_irnt/
Urea	NA	NA	NA	NA	European	ukb-d-30670_irnt	https://gwas.mrcieu.ac.uk/datasets/ukb-d-30670_irnt/
Calcium	NA	NA	NA	NA	European	ukb-d-30680_irnt	https://gwas.mrcieu.ac.uk/datasets/ukb-d-30680_irnt/
Cholesterol	NA	NA	NA	NA	European	ukb-d-30690_irnt	https://gwas.mrcieu.ac.uk/datasets/ukb-d-30690_irnt/
Creatinine	NA	NA	NA	NA	European	ukb-d-30700_irnt	https://gwas.mrcieu.ac.uk/datasets/ukb-d-30700_irnt/
C-reactive protein	NA	NA	NA	NA	European	ukb-d-30710_irnt	https://gwas.mrcieu.ac.uk/datasets/ukb-d-30710_irnt/
Cystatin C	NA	NA	NA	NA	European	ukb-d-30720_irnt	https://gwas.mrcieu.ac.uk/datasets/ukb-d-30720_irnt/
Gamma glutamyltransferase	NA	NA	NA	NA	European	ukb-d-30730_irnt	https://gwas.mrcieu.ac.uk/datasets/ukb-d-30730_irnt/
Glucose	NA	NA	NA	NA	European	ukb-d-30740_irnt	https://gwas.mrcieu.ac.uk/datasets/ukb-d-30740_irnt/
Glycated haemoglobin	NA	NA	NA	NA	European	ukb-d-30750_irnt	https://gwas.mrcieu.ac.uk/datasets/ukb-d-30750_irnt/
HDL cholesterol	NA	NA	NA	NA	European	ukb-d-30760_irnt	https://gwas.mrcieu.ac.uk/datasets/ukb-d-30760_irnt/
IGF-1	NA	NA	NA	NA	European	ukb-d-30770_irnt	https://gwas.mrcieu.ac.uk/datasets/ukb-d-30770_irnt/
LDL direct	NA	NA	NA	NA	European	ukb-d-30780_irnt	https://gwas.mrcieu.ac.uk/datasets/ukb-d-30780_irnt/
Lipoprotein A	NA	NA	NA	NA	European	ukb-d-30790_irnt	https://gwas.mrcieu.ac.uk/datasets/ukb-d-30790_irnt/
Oestradiol	NA	NA	NA	NA	European	ukb-d-30800_irnt	https://gwas.mrcieu.ac.uk/datasets/ukb-d-30800_irnt/
Phosphate	NA	NA	NA	NA	European	ukb-d-30810_irnt	https://gwas.mrcieu.ac.uk/datasets/ukb-d-30810_irnt/
Rheumatoid factor	NA	NA	NA	NA	European	ukb-d-30820_irnt	https://gwas.mrcieu.ac.uk/datasets/ukb-d-30820_irnt/
SHBG	NA	NA	NA	NA	European	ukb-d-30830_irnt	https://gwas.mrcieu.ac.uk/datasets/ukb-d-30830_irnt/
Total bilirubin	NA	NA	NA	NA	European	ukb-d-30840_irnt	https://gwas.mrcieu.ac.uk/datasets/ukb-d-30840_irnt/
Testosterone	NA	NA	NA	NA	European	ukb-d-30850_irnt	https://gwas.mrcieu.ac.uk/datasets/ukb-d-30850_irnt/
Total protein	NA	NA	NA	NA	European	ukb-d-30860_irnt	https://gwas.mrcieu.ac.uk/datasets/ukb-d-30860_irnt/
Triglycerides	NA	NA	NA	NA	European	ukb-d-30870_irnt	https://gwas.mrcieu.ac.uk/datasets/ukb-d-30870_irnt/
Urate	NA	NA	NA	NA	European	ukb-d-30880_irnt	https://gwas.mrcieu.ac.uk/datasets/ukb-d-30880_irnt/
Vitamin D	NA	NA	NA	NA	European	ukb-d-30890_irnt	https://gwas.mrcieu.ac.uk/datasets/ukb-d-30890_irnt/
Covariates
Body Mass Index	GIANT	681275	NA	NA	European	ieu-b-40	Trait: body mass index - IEU OpenGWAS project
Lifetime Smoking	UKBB	462690	NA	NA	European	NA	https://www.ukbiobank.ac.uk/
Type 2 Diabetes	Multi-ancestry genetic study of type 2 diabetes highlights the power of diverse populations for discovery and translation	1339889	180834	1159055	European(51.1%); East Asian(28.4%); South Asian(8.3%); African(6.6%); Hispanic individuals(5.6%)	NA	https://diagram-consortium.org/downloads.html
Hypertension	MRC-IEU	462933	119731	343202	European	ukb-b-14057	Trait: Non-cancer illness code, self-reported: hypertension - IEU OpenGWAS project

## Sheet: Table S3
Supplementary Table 3.Genetic variants that were used as instruments for dietary factors.
exposure	SNP	chr	pos	effect_allele	other_allele	eaf	beta	se	pval	N
Adding butter to bread liking	rs2368062	7	143696115	C	T	0.3727	-0.047369	0.007822	1.42e-09	159364
Adding butter to bread liking	rs12602513	17	38159744	G	A	0.3729	-0.042834	0.007824	4.41e-08	159364
Adding salt to food liking	rs1726866	7	141672705	A	G	0.5546	0.095422	0.009	3.12e-26	159450
Adding salt to food liking	rs4856591	3	85612550	G	T	0.6163	-0.079852	0.009377	1.72e-17	159450
Adding salt to food liking	rs918472	5	170738836	A	G	0.7173	-0.056606	0.009969	1.39e-08	159450
Adding salt to food liking	rs1795966	12	122238300	A	G	0.8134	-0.064227	0.011476	2.21e-08	159450
Adding salt to food liking	rs58118091	3	60404705	T	G	0.2819	0.054409	0.009976	4.94e-08	159450
Adding salt to food liking	rs7077748	10	62800890	A	T	0.4294	-0.051085	0.009121	2.16e-08	159450
Adding salt to food liking	rs4851722	2	105443048	T	A	0.4654	0.052953	0.008962	3.47e-09	159450
Adding salt to food liking	rs7591518	2	145632077	C	T	0.2968	-0.068906	0.009805	2.14e-12	159450
Adding salt to food liking	rs7638932	3	60929088	A	G	0.1999	-0.075579	0.011238	1.79e-11	159450
Adding salt to food liking	rs4728247	7	131629932	T	C	0.5937	-0.051777	0.009105	1.32e-08	159450
Adding salt to food liking	rs11191294	10	104225837	G	T	0.3571	-0.056951	0.009333	1.07e-09	159450
Adding salt to food liking	rs562524786	5	51384994	T	C	0.2043	-0.078708	0.011595	1.17e-11	159450
Adding salt to food liking	rs13388416	2	138394493	G	A	0.2464	0.061489	0.010384	3.22e-09	159450
Adding salt to food liking	rs8016978	14	98872650	G	A	0.6415	-0.059463	0.009332	1.89e-10	159450
Adding salt to food liking	rs8012701	14	33981930	T	C	0.6343	-0.055798	0.009299	1.98e-09	159450
Adding salt to food liking	rs61957695	13	66717943	G	T	0.3921	-0.054026	0.009457	1.14e-08	159450
Adding salt to food liking	rs543760429	22	43147206	C	T	0.0379	0.201008	0.023798	3.09e-17	159450
Alcohol liking	rs7773629	6	84277157	C	T	0.289	0.077337	0.0137094	1.68915e-08	157286
Alcohol liking	rs77041760	2	51220375	T	C	0.0443	0.169099	0.0302023	2.15749e-08	157286
Alcohol liking	rs6800823	3	21084828	T	C	0.4083	0.0708265	0.0126434	2.12049e-08	157286
Alcohol liking	rs1229984	4	100239319	C	T	0.0255	0.425957	0.0394223	3.26104e-27	157286
Alcohol liking	rs726610	3	85551403	T	C	0.3504	-0.105835	0.0130256	4.46854e-16	157286
Alcohol liking	rs6735842	2	186109364	C	T	0.4363	0.0686409	0.012531	4.30945e-08	157286
Alcohol liking	rs713598	7	141673345	G	C	0.3996	-0.0772903	0.0126873	1.11557e-09	157286
Alcohol liking	rs10112502	8	20982409	G	A	0.3224	-0.0745651	0.0132959	2.04548e-08	157286
Alcohol liking	rs12531914	7	69014936	A	G	0.2684	-0.0826835	0.0140241	3.72837e-09	157286
Alcohol liking	rs59323025	16	19977617	A	C	0.1435	-0.0973634	0.0177261	3.95946e-08	157286
Alcohol liking	rs34121753	17	7733833	G	A	0.4214	0.0688779	0.0125854	4.42865e-08	157286
Alcohol liking	rs17652520	17	44098967	A	G	0.2287	-0.1022	0.0147965	4.94776e-12	157286
Alcohol liking	rs11600642	11	30666231	T	C	0.2981	0.0752498	0.0135858	3.04446e-08	157286
Alcohol liking	rs780093	2	27742603	C	T	0.3823	0.0731569	0.0127883	1.06136e-08	157286
Alcohol liking	rs1671542	5	88165095	T	C	0.4704	0.107512	0.0124508	5.87288e-18	157286
Alcohol liking	rs1338549	6	98312143	G	T	0.4714	-0.073195	0.0124493	4.11651e-09	157286
Alcohol liking	rs1937522	13	68080817	G	A	0.4742	-0.0828576	0.0124455	2.78265e-11	157286
Alcohol liking	rs28633885	4	106228620	C	T	0.4788	-0.0706141	0.0124401	1.37621e-08	157286
Alcohol liking	rs56343799	3	71572406	A	G	0.4438	0.0683368	0.0125082	4.6719e-08	157286
Aniseed liking	rs2798734	9	15409971	A	G	0.9601	-0.126933	0.022765	2.48e-08	152087
Aniseed liking	rs769955	2	200692595	T	C	0.8104	-0.063507	0.011299	1.92e-08	152087
Aniseed liking	rs2360806	8	53125734	C	A	0.1674	0.066892	0.011934	2.1e-08	152087
Aniseed liking	rs1572671	6	140332096	A	G	0.4662	0.050773	0.008886	1.13e-08	152087
Aniseed liking	rs11192875	10	108183020	T	C	0.0566	0.10663	0.019158	2.63e-08	152087
Aniseed liking	rs62093060	18	43041653	A	C	0.0679	0.101119	0.017654	1.03e-08	152087
Aniseed liking	rs4947336	6	28576143	A	T	0.1163	-0.118515	0.013858	1.27e-17	152087
Aniseed liking	rs75051825	10	125109647	T	C	0.1535	-0.078566	0.012367	2.15e-10	152087
Aniseed liking	rs163876	11	30956077	T	A	0.6733	-0.053196	0.009475	1.99e-08	152087
Aniseed liking	rs9941349	16	53825488	T	C	0.4138	-0.054266	0.009006	1.71e-09	152087
Apple juice liking	rs7188250	16	53834607	C	T	0.4164	-0.049706	0.007966	4.42e-10	159215
Apples liking	rs917832	7	127481278	G	A	0.5869	0.033566	0.005731	4.75e-09	159515
Apples liking	rs370708621	6	58053607	A	G	0.0425	0.081398	0.014052	6.98e-09	159515
Apples liking	rs7625384	3	18774357	T	G	0.7152	-0.035851	0.006277	1.15e-08	159515
Apples liking	rs7253390	19	46188626	C	A	0.7249	0.035693	0.006324	1.69e-08	159515
Asparagus liking	rs2616832	9	1720702	T	G	0.5367	0.043461	0.00763	1.26e-08	155886
Asparagus liking	rs35207189	13	58416695	G	T	0.3841	-0.055923	0.00864	9.75e-11	155886
Asparagus liking	rs10153247	17	79000496	T	C	0.0987	-0.069966	0.012785	4.46e-08	155886
Asparagus liking	rs11153548	6	115650915	G	A	0.3569	0.04791	0.007941	1.63e-09	155886
Asparagus liking	rs10131111	14	40913965	T	A	0.3782	0.045831	0.007861	5.58e-09	155886
Asparagus liking	rs1030531	2	125037060	A	G	0.3014	0.047928	0.008351	9.58e-09	155886
Asparagus liking	rs3105049	13	55941509	T	C	0.7284	-0.069444	0.008594	6.59e-16	155886
Asparagus liking	rs56246068	7	139545513	A	G	0.11	0.07492	0.012279	1.07e-09	155886
Asparagus liking	rs372745970	17	44322577	C	G	0.2123	-0.054682	0.009442	7.02e-09	155886
Aubergine liking	rs10767910	11	32039609	G	A	0.444	0.049442	0.008847	2.31e-08	152291
Aubergine liking	rs1486108	1	72543338	T	A	0.5026	-0.054038	0.00869	5.06e-10	152291
Aubergine liking	rs150236091	13	55937827	G	A	0.7321	-0.088623	0.009825	1.95e-19	152291
Aubergine liking	rs73141532	3	85652614	G	T	0.4526	-0.051894	0.00888	5.13e-09	152291
Aubergine liking	rs12189679	6	98333409	A	G	0.4702	0.051364	0.00872	3.88e-09	152291
Aubergine liking	rs9527736	13	58536148	A	G	0.7036	0.066216	0.009541	3.96e-12	152291
Aubergine liking	rs544567	8	93501828	G	T	0.2322	-0.058852	0.010345	1.31e-08	152291
Aubergine liking	rs4964474	12	107022638	C	A	0.1472	-0.068316	0.012283	2.69e-08	152291
Aubergine liking	rs7610856	3	71579022	A	C	0.4331	0.048983	0.008796	2.58e-08	152291
Aubergine liking	rs11649091	16	53845169	G	T	0.434	0.058364	0.008791	3.2e-11	152291
Aubergine liking	rs12253527	10	21819824	A	G	0.3219	-0.064869	0.009308	3.23e-12	152291
Avocado liking	rs12473014	2	236770171	T	G	0.2807	-0.056154	0.010181	3.49e-08	153095
Avocado liking	rs6726368	2	60330305	C	G	0.321	-0.061867	0.009912	4.37e-10	153095
Avocado liking	rs504675	2	45154689	T	C	0.3514	0.062427	0.009579	7.24e-11	153095
Avocado liking	rs26431	5	102365794	C	G	0.6901	-0.060631	0.009877	8.38e-10	153095
Avocado liking	rs113835537	11	66339639	G	A	0.1754	0.068033	0.012023	1.54e-08	153095
Avocado liking	rs2155290	11	112851068	G	C	0.3811	0.051384	0.009399	4.6e-08	153095
Avocado liking	rs6912493	6	157402041	G	A	0.1913	-0.067451	0.011586	5.87e-09	153095
Avocado liking	rs185123354	6	25853521	C	T	0.1288	-0.086921	0.015003	6.94e-09	153095
Avocado liking	rs1918898	2	188100639	T	C	0.3572	0.053631	0.009546	1.95e-08	153095
Avocado liking	rs9537938	13	58653695	A	G	0.6851	0.056203	0.009849	1.18e-08	153095
Avocado liking	rs11872713	18	50547541	T	C	0.1559	0.073853	0.012585	4.43e-09	153095
Avocado liking	rs11632877	15	47492750	A	G	0.5581	0.053245	0.00923	8.03e-09	153095
Avocado liking	rs150236091	13	55937827	G	A	0.7318	-0.073188	0.01032	1.36e-12	153095
Avocado liking	rs62070952	17	44309255	A	C	0.2056	-0.069502	0.011592	2.04e-09	153095
Bacon liking	rs6718656	2	206965837	G	T	0.4529	-0.046135	0.007911	5.53e-09	158551
Bacon liking	rs2596681	3	17320850	A	T	0.45	0.04457	0.00794	1.99e-08	158551
Bacon liking	rs1194320	7	113878371	C	G	0.6717	0.0467	0.008411	2.84e-08	158551
Bacon liking	rs10946808	6	26233387	G	A	0.2745	-0.053403	0.008825	1.46e-09	158551
Baked/steamed fish liking	rs2110529	2	59497127	C	T	0.4717	-0.052877	0.007596	3.42e-12	158335
Baked/steamed fish liking	rs10180557	2	61294746	T	C	0.2196	-0.049932	0.009137	4.66e-08	158335
Baked/steamed fish liking	rs3106840	2	44858586	A	G	0.2173	-0.055211	0.009207	2.03e-09	158335
Baked/steamed fish liking	rs148102408	2	77318982	G	A	0.2512	0.052941	0.008915	2.9e-09	158335
Baked/steamed fish liking	rs78947682	5	87857225	G	A	0.2512	0.050756	0.008903	1.22e-08	158335
Baked/steamed fish liking	rs16961150	16	83681015	G	C	0.2498	0.062473	0.008782	1.17e-12	158335
Baked/steamed fish liking	rs3105049	13	55941509	T	C	0.7284	-0.064056	0.008533	6.17e-14	158335
Baked/steamed fish liking	rs1724417	17	43672118	G	A	0.1726	-0.060341	0.01077	2.13e-08	158335
Banana liking	rs7787699	7	143722969	G	A	0.3754	0.057919	0.006687	4.78e-18	159469
Banana liking	rs7241775	18	69875724	C	T	0.6771	0.045633	0.006986	6.56e-11	159469
BBQ/grilled meat liking	rs6424510	1	73554714	T	G	0.4974	-0.049456	0.008275	2.3e-09	158387
BBQ/grilled meat liking	rs76395182	3	85547337	G	T	0.3528	-0.059387	0.008756	1.22e-11	158387
BBQ/grilled meat liking	rs3759584	14	103990799	C	T	0.3667	-0.050367	0.008615	5.07e-09	158387
Beans liking	rs2287922	19	49232226	A	G	0.4646	-0.0943713	0.0125326	5.0704e-14	159014
Beans liking	rs10233107	7	122617043	T	C	0.3177	-0.106715	0.0134252	1.88298e-15	159014
Beans liking	rs9611875	22	43153807	G	A	0.0393	-0.223656	0.0321683	3.58415e-12	159014
Beans liking	rs933738	12	49943122	G	A	0.1728	0.100686	0.0165326	1.12787e-09	159014
Beans liking	rs2904789	6	31452432	T	C	0.4293	-0.0693828	0.012628	3.92116e-08	159014
Beans liking	rs1572198	13	58330048	T	C	0.2595	-0.0876538	0.0142589	7.88207e-10	159014
Beans liking	rs74652075	17	44344926	G	A	0.2029	-0.0931212	0.0155425	2.08058e-09	159014
Beans liking	rs10760399	9	128493296	G	C	0.3835	-0.0722734	0.0128549	1.88501e-08	159014
Beans liking	rs12447114	16	12842289	G	T	0.2237	-0.0908117	0.0149993	1.40943e-09	159014
Beans liking	rs4535826	9	86556831	G	A	0.2191	0.084924	0.0151112	1.91031e-08	159014
Beef/steak liking	rs9393688	6	26207174	T	A	0.264	-0.058879	0.009896	2.72e-09	158442
Beef/steak liking	rs913264	9	131944138	T	C	0.3028	-0.056049	0.009451	3.04e-09	158442
Beef/steak liking	rs7866629	9	15539893	A	T	0.4848	-0.051035	0.008745	5.39e-09	158442
Beef/steak liking	rs2991927	10	86598574	G	A	0.6421	0.050262	0.00905	2.82e-08	158442
Beef/steak liking	rs11210138	1	73595561	T	C	0.5182	-0.057339	0.008985	1.79e-10	158442
Beef/steak liking	rs62250717	3	85521990	G	C	0.3699	-0.049264	0.008984	4.2e-08	158442
Beer liking	rs1229984	4	100239319	C	T	0.0255	0.328492	0.0469631	2.65883e-12	156030
Beer liking	rs2234233	5	9629529	A	G	0.1675	-0.177208	0.0198252	3.9448e-19	156030
Beer liking	rs12531914	7	69014936	A	G	0.2684	-0.0997738	0.0167067	2.34226e-09	156030
Beer liking	rs10462334	5	87915481	T	G	0.3649	-0.0838967	0.0153784	4.88342e-08	156030
Beer liking	rs10772372	12	11026758	G	T	0.4134	-0.082655	0.0150336	3.84042e-08	156030
Beer liking	rs56072903	17	44013966	C	T	0.2032	-0.10504	0.0183985	1.13536e-08	156030
Beer liking	rs13201294	6	27556141	T	A	0.1302	-0.132746	0.021999	1.59766e-09	156030
Beer liking	rs993136	3	85499333	C	T	0.3794	-0.123494	0.0152568	5.75743e-16	156030
Beer liking	rs9611875	22	43153807	G	A	0.0393	-0.31783	0.0381002	7.30734e-17	156030
Beetroot liking	rs983236	8	35024942	T	C	0.5862	0.04662	0.008065	7.49e-09	159342
Beetroot liking	rs6664698	1	67089418	A	G	0.1307	0.065053	0.011759	3.18e-08	159342
Beetroot liking	rs11710277	3	50199747	G	A	0.0781	-0.085274	0.01479	8.19e-09	159342
Beetroot liking	rs1053578	17	43221285	C	T	0.0645	-0.091112	0.016513	3.46e-08	159342
Beetroot liking	rs73034263	11	133808038	G	C	0.2034	-0.05408	0.009866	4.24e-08	159342
Beetroot liking	rs12458015	18	53305735	C	T	0.3346	0.045769	0.008383	4.8e-08	159342
Bell pepper liking	rs11665326	18	50907494	G	A	0.4741	-0.049836	0.008618	7.38e-09	142261
Biscuits liking	rs12356048	10	21210283	A	G	0.6855	-0.04404	0.00725	1.27e-09	159527
Biscuits liking	rs2933170	11	29135383	G	A	0.2708	-0.042744	0.007615	2e-08	159527
Biscuits liking	rs4730110	7	77832149	C	T	0.5805	0.038959	0.006838	1.25e-08	159527
Biscuits liking	rs7080275	10	99089538	C	T	0.3981	-0.038839	0.006879	1.66e-08	159527
Biscuits liking	rs206272	3	162627265	A	G	0.303	0.043169	0.007335	4e-09	159527
Biscuits liking	rs182715514	7	113912028	C	A	0.2261	-0.045163	0.008117	2.66e-08	159527
Biscuits liking	rs116858531	8	143299378	A	G	0.296	-0.050041	0.007939	2.95e-10	159527
Biscuits liking	rs1520919	8	64696606	A	G	0.3015	0.057857	0.00735	3.56e-15	159527
Biscuits liking	rs504675	2	45154689	T	C	0.3508	-0.040357	0.007067	1.16e-08	159527
Biscuits liking	rs16896322	6	43150520	G	A	0.1094	0.059446	0.010826	4.02e-08	159527
Biscuits liking	rs3122703	9	15608986	T	A	0.4611	0.044819	0.006862	6.56e-11	159527
Biscuits liking	rs838133	19	49259529	G	A	0.5493	-0.071645	0.006966	8.71e-25	159527
Biscuits liking	rs556881732	16	28362881	A	G	0.2895	0.047324	0.007978	3.02e-09	159527
Bitter ale liking	rs1229984	4	100239319	C	T	0.9745	0.168892	0.028932	5.33e-09	155103
Bitter ale liking	rs2163971	3	85428726	C	T	0.5525	-0.06151	0.009289	3.59e-11	155103
Bitter ale liking	rs112065280	5	9633586	C	T	0.17	-0.09575	0.012222	4.82e-15	155103
Bitter ale liking	rs9611875	22	43153807	G	A	0.0394	-0.187092	0.023679	2.83e-15	155103
Black olive liking	rs3130048	6	31613739	C	T	0.2802	-0.076441	0.011915	1.43e-10	156251
Black olive liking	rs12665383	6	140561696	T	C	0.3526	0.066443	0.011186	2.88e-09	156251
Black olive liking	rs62263063	3	115182229	G	A	0.533	0.059753	0.010739	2.66e-08	156251
Black olive liking	rs3124402	13	55975115	G	A	0.7328	-0.100513	0.012115	1.12e-16	156251
Black olive liking	rs11861627	16	12793139	C	A	0.1806	-0.093778	0.014303	5.56e-11	156251
Black olive liking	rs74696461	2	45121375	A	G	0.1088	0.143684	0.017604	3.38e-16	156251
Black olive liking	rs12716979	16	31011821	G	T	0.3768	0.068654	0.011138	7.14e-10	156251
Black olive liking	rs2532387	17	44313522	T	G	0.2168	-0.105387	0.013058	7.15e-16	156251
Black olive liking	rs9590856	13	45367505	T	C	0.4848	-0.06074	0.010749	1.62e-08	156251
Black olive liking	rs11859365	16	83683945	C	A	0.2535	0.071639	0.012315	6.02e-09	156251
Black olive liking	rs303754	18	21076764	T	G	0.5293	-0.067883	0.010824	3.61e-10	156251
Black olive liking	rs61949928	13	64949973	A	C	0.0634	0.122997	0.022167	2.9e-08	156251
Black olive liking	rs7709884	5	153054326	A	G	0.1768	0.081297	0.014204	1.06e-08	156251
Black olive liking	rs2119437	4	65798200	C	T	0.5595	-0.06575	0.010818	1.25e-09	156251
Black olive liking	rs59309762	8	64669495	T	C	0.3283	-0.069466	0.011426	1.24e-09	156251
Black olive liking	rs2183271	10	21957229	C	T	0.3601	-0.063939	0.01118	1.09e-08	156251
Black olive liking	rs307587	3	12110121	A	T	0.7464	0.068991	0.012339	2.28e-08	156251
Black olive liking	rs10742213	11	29083746	T	G	0.2887	0.073044	0.011904	8.51e-10	156251
Black olive liking	rs1545717	17	2295405	T	C	0.3549	-0.067048	0.011206	2.22e-09	156251
Black olive liking	rs1364351	16	61037218	A	G	0.2448	-0.070484	0.012511	1.79e-08	156251
Black olive liking	rs35207189	13	58416695	G	T	0.3839	-0.069718	0.012164	1e-08	156251
Black olive liking	rs12773105	10	118025315	T	C	0.5018	0.062019	0.01074	7.76e-09	156251
Black pepper liking	rs7619139	3	25110415	A	T	0.5889	0.040325	0.007159	1.8e-08	158772
Black pepper liking	rs6747171	2	145819888	G	A	0.3108	0.042205	0.00758	2.6e-08	158772
Black pepper liking	rs7568987	2	45154229	G	A	0.3061	0.046687	0.007643	1.02e-09	158772
Black pepper liking	rs10246665	7	133370755	T	C	0.5648	0.044089	0.00709	5.06e-10	158772
Black pepper liking	rs6978919	7	69735671	C	T	0.2001	-0.048277	0.008761	3.6e-08	158772
Black pepper liking	rs224536	17	3487180	G	A	0.3504	0.065172	0.007333	6.47e-19	158772
Black pepper liking	rs13056300	22	41408754	C	T	0.2732	-0.049482	0.007926	4.33e-10	158772
Black pepper liking	rs6066836	20	47356483	G	A	0.4475	0.041353	0.007094	5.59e-09	158772
Blue cheese liking	rs3105065	13	55993394	G	A	0.7371	-0.105146	0.0119	1.03e-18	157457
Blue cheese liking	rs368033883	7	74331625	G	A	0.2196	-0.075072	0.013459	2.45e-08	157457
Blue cheese liking	rs1989097	18	1860310	G	A	0.1476	0.087824	0.014683	2.24e-09	157457
Blue cheese liking	rs56114278	4	152969869	T	A	0.2814	-0.068334	0.011555	3.38e-09	157457
Blue cheese liking	rs55872725	16	53809123	T	C	0.4049	0.086299	0.0106	3.99e-16	157457
Blue cheese liking	rs1482782	11	7941115	G	C	0.3957	0.067497	0.010618	2.08e-10	157457
Blue cheese liking	rs58125993	5	124966656	T	A	0.2868	0.065258	0.011966	4.96e-08	157457
Blue cheese liking	rs12413585	10	118016664	A	G	0.4775	0.057353	0.01043	3.85e-08	157457
Blue cheese liking	rs6576291	14	29827888	A	G	0.6337	0.059284	0.010781	3.84e-08	157457
Blue cheese liking	rs504675	2	45154689	T	C	0.351	0.096739	0.010902	7.31e-19	157457
Blue cheese liking	rs9923688	16	73628767	C	T	0.3585	0.060302	0.010937	3.53e-08	157457
Blue cheese liking	rs1392262	3	115142521	A	G	0.5269	-0.057073	0.010418	4.32e-08	157457
Blue cheese liking	rs687113	18	40947453	G	A	0.3426	-0.067469	0.010934	6.87e-10	157457
Blue cheese liking	rs10195287	2	160461478	T	C	0.4235	-0.060584	0.010537	9e-09	157457
Blue cheese liking	rs11861627	16	12793139	C	A	0.1805	-0.084959	0.013864	8.97e-10	157457
Blue cheese liking	rs1123321	16	83677410	G	C	0.2579	0.072562	0.011938	1.25e-09	157457
Broad bean liking	rs76441829	4	136135472	T	C	0.1664	-0.064661	0.011258	9.32e-09	158921
Broad bean liking	rs4988235	2	136608646	A	G	0.7425	-0.057436	0.009488	1.44e-09	158921
Broad bean liking	rs10233107	7	122617043	T	C	0.3177	-0.106707	0.008888	3.67e-33	158921
Broad bean liking	rs9349956	6	14718260	C	A	0.1864	0.058059	0.010623	4.64e-08	158921
Broad bean liking	rs512445	9	128329179	C	T	0.5758	0.05029	0.00837	1.9e-09	158921
Broad bean liking	rs28664826	6	31456108	A	G	0.3898	-0.050764	0.009151	2.92e-08	158921
Broad bean liking	rs11861627	16	12793139	C	A	0.1806	-0.072364	0.011035	5.52e-11	158921
Broad bean liking	rs113248443	10	66102542	G	A	0.0489	0.109761	0.019871	3.35e-08	158921
Broad bean liking	rs199442	17	44820122	A	G	0.2365	-0.058673	0.00972	1.6e-09	158921
Broad bean liking	rs507711	19	49208564	T	C	0.5322	-0.055364	0.008296	2.53e-11	158921
Broad bean liking	rs9611875	22	43153807	G	A	0.0393	-0.217357	0.02131	2.11e-24	158921
Broad bean liking	rs9954833	18	40810376	T	C	0.3455	-0.050857	0.008699	5.06e-09	158921
Broccoli liking	rs1017679	15	51968419	T	C	0.7391	0.038152	0.006946	3.97e-08	159414
Broccoli liking	rs11749582	5	164700979	T	A	0.3053	-0.039951	0.00666	2e-09	159414
Broccoli liking	rs501964	2	45138941	T	C	0.344	-0.049187	0.006448	2.43e-14	159414
Broccoli liking	rs71516748	8	125542181	G	A	0.2225	-0.041457	0.007345	1.68e-08	159414
Broccoli liking	rs13384513	2	59618215	A	T	0.1841	0.043671	0.007946	3.91e-08	159414
Brussel sprout liking	rs2532395	17	44307193	T	C	0.2126	-0.098893	0.010091	1.2e-22	159493
Brussel sprout liking	rs73193539	13	56140417	C	T	0.2515	0.084008	0.009575	1.8e-18	159493
Brussel sprout liking	rs2186709	11	112843616	G	A	0.6159	-0.050253	0.008403	2.25e-09	159493
Brussel sprout liking	rs13377865	12	107724173	C	G	0.1925	-0.057977	0.010493	3.31e-08	159493
Burger liking	rs814573	19	45424351	T	A	0.1806	-0.080178	0.011265	1.13e-12	158435
Butternut squash liking	rs55872725	16	53809123	T	C	0.4053	0.057965	0.008149	1.17e-12	148949
Butternut squash liking	rs4617401	1	10636955	T	A	0.702	0.051388	0.008754	4.38e-09	148949
Butternut squash liking	rs11209909	1	72553122	T	A	0.4602	0.049225	0.008156	1.61e-09	148949
Butternut squash liking	rs2937339	13	55999578	C	T	0.7239	-0.074741	0.008949	6.88e-17	148949
Cabbage liking	rs17391889	5	164635897	G	C	0.3786	-0.039272	0.006765	6.48e-09	159516
Cabbage liking	rs7619139	3	25110415	A	T	0.5889	0.044845	0.006683	1.97e-11	159516
Cabbage liking	rs2298527	11	112851961	C	G	0.5967	-0.036796	0.006689	3.8e-08	159516
Cabbage liking	rs73034263	11	133808038	G	C	0.2034	-0.048503	0.008167	2.9e-09	159516
Cabbage liking	rs13135092	4	103198082	G	A	0.0811	0.068568	0.012085	1.42e-08	159516
Cabbage liking	rs9569324	13	56154467	A	G	0.7037	-0.053618	0.007428	5.35e-13	159516
Cake icing liking	rs4346902	7	5513109	C	A	0.8748	-0.074779	0.013282	1.83e-08	159470
Cake icing liking	rs6442997	3	5851108	G	A	0.6415	0.050722	0.009249	4.18e-08	159470
Cake icing liking	rs11084735	19	33927000	G	A	0.3259	-0.054574	0.009413	6.77e-09	159470
Cake icing liking	rs27721	5	87997279	G	A	0.7416	-0.057077	0.010107	1.65e-08	159470
Cake icing liking	rs1217104	8	64625693	A	G	0.7337	-0.060956	0.009931	8.41e-10	159470
Cake icing liking	rs2470578	3	17330092	A	G	0.4899	0.057456	0.008828	7.66e-11	159470
Cake icing liking	rs12546198	8	9231661	G	A	0.0999	-0.080959	0.014694	3.61e-08	159470
Cake icing liking	rs10810499	9	15951267	C	T	0.3675	0.068137	0.009212	1.43e-13	159470
Cake icing liking	rs72622646	2	75087316	T	C	0.1846	-0.070935	0.011439	5.66e-10	159470
Cake icing liking	rs1698114	19	49259854	G	A	0.4841	-0.10141	0.009407	4.55e-27	159470
Cake icing liking	rs528199	1	110046195	C	A	0.5375	0.049305	0.00887	2.74e-08	159470
Cake icing liking	rs55683801	6	54675563	C	T	0.5293	-0.051219	0.008956	1.09e-08	159470
Cake icing liking	rs10216533	8	143763690	A	G	0.4418	0.056365	0.008821	1.69e-10	159470
Cake liking	rs10877962	12	63520912	T	C	0.4166	-0.039758	0.006964	1.16e-08	159518
Cake liking	rs35741362	6	27007687	C	T	0.1407	0.05993	0.009821	1.06e-09	159518
Cake liking	rs4473093	14	46596934	T	G	0.2444	0.044376	0.007961	2.5e-08	159518
Cake liking	rs535066	4	46240287	T	G	0.566	-0.040179	0.006919	6.41e-09	159518
Cake liking	rs838133	19	49259529	G	A	0.5493	-0.083872	0.007074	2.22e-32	159518
Cake liking	rs7429279	3	25118637	C	A	0.5896	-0.046023	0.006979	4.32e-11	159518
Cake liking	rs1927696	9	15929374	G	A	0.4582	-0.038116	0.006864	2.83e-08	159518
Cake liking	rs12539316	7	72977898	G	A	0.2809	0.044755	0.00761	4.11e-09	159518
Cake liking	rs1520919	8	64696606	A	G	0.3015	0.052326	0.007464	2.42e-12	159518
Cake liking	rs504675	2	45154689	T	C	0.3507	-0.053847	0.007177	6.37e-14	159518
Cake liking	rs9955276	18	1839339	T	C	0.1443	-0.060669	0.009782	5.62e-10	159518
Cake liking	rs206269	3	162627588	A	G	0.3029	0.04757	0.007449	1.74e-10	159518
Cake liking	rs2933170	11	29135383	G	A	0.2708	-0.045619	0.007735	3.71e-09	159518
Capers liking	rs3105049	13	55941509	T	C	0.7279	-0.077736	0.010749	4.83e-13	140886
Capers liking	rs3132685	6	29945949	A	G	0.1353	-0.117998	0.014175	8.71e-17	140886
Capers liking	rs28385406	3	87795594	A	C	0.2325	-0.062325	0.011263	3.16e-08	140886
Capers liking	rs7998448	13	108146199	C	T	0.7674	0.064329	0.011334	1.4e-08	140886
Capers liking	rs3134798	6	32184705	A	G	0.7189	-0.061521	0.010586	6.23e-09	140886
Capers liking	rs504675	2	45154689	T	C	0.3515	0.100596	0.009992	8.13e-24	140886
Capers liking	rs62244860	3	71547590	G	A	0.4362	0.054478	0.009612	1.46e-08	140886
Capers liking	rs4560534	5	105895363	A	G	0.5346	0.057324	0.010006	1.02e-08	140886
Capers liking	rs9527736	13	58536148	A	G	0.7046	0.057757	0.010477	3.55e-08	140886
Capers liking	rs12773105	10	118025315	T	C	0.5014	0.057523	0.009544	1.7e-09	140886
Capers liking	rs4678791	3	35713837	G	A	0.5638	-0.052839	0.009595	3.68e-08	140886
Capers liking	rs10274474	7	69897059	A	T	0.3902	-0.056277	0.009773	8.53e-09	140886
Capers liking	rs2732631	17	44289232	T	G	0.2259	-0.092701	0.01145	5.8e-16	140886
Capers liking	rs11859365	16	83683945	C	A	0.2537	0.068792	0.010957	3.45e-10	140886
Cauliflower liking	rs1170216	3	86379896	G	A	0.9022	-0.061967	0.010393	2.5e-09	159496
Cauliflower liking	rs4310746	13	56012679	G	A	0.7242	-0.047482	0.006871	4.89e-12	159496
Cauliflower liking	rs13135092	4	103198082	G	A	0.0811	0.064725	0.011309	1.06e-08	159496
Cauliflower liking	rs6808550	3	25107866	G	A	0.5726	0.034196	0.006222	3.9e-08	159496
Cereal bar liking	rs4917761	10	98967236	T	C	0.6503	0.047102	0.00807	5.37e-09	155024
Cereal bar liking	rs2185663	9	15782760	T	A	0.496	-0.050598	0.007685	4.62e-11	155024
Cheesecake liking	rs10786872	10	107327039	T	C	0.5757	-0.044797	0.007896	1.42e-08	159246
Cheesecake liking	rs10462466	5	87281774	T	C	0.738	0.054643	0.008895	8.17e-10	159246
Cheesecake liking	rs9300002	11	29129168	C	T	0.4201	-0.044555	0.007936	1.99e-08	159246
Cheesecake liking	rs174594	11	61619829	A	C	0.6253	0.047612	0.008065	3.58e-09	159246
Cheesecake liking	rs758106	17	69181003	C	T	0.5875	-0.044469	0.0079	1.84e-08	159246
Cheesecake liking	rs34783010	19	46180414	T	G	0.1942	-0.080224	0.009833	3.46e-16	159246
Cheesecake liking	rs3088215	16	28853996	C	A	0.3968	0.053931	0.007969	1.34e-11	159246
Cherry liking	rs1243179	10	21912579	G	A	0.3083	-0.038789	0.006905	1.96e-08	159373
Cherry liking	rs4720886	7	1688329	T	C	0.3291	-0.038493	0.006784	1.41e-08	159373
Cherry liking	rs4929925	11	8655187	A	C	0.6551	-0.040185	0.006695	1.97e-09	159373
Cherry liking	rs7789218	7	143697355	C	T	0.3723	0.076919	0.006582	1.67e-31	159373
Cherry liking	rs862227	16	73602926	G	A	0.4576	-0.046535	0.006384	3.16e-13	159373
Cherry liking	rs35260863	14	22043949	C	T	0.1015	-0.064826	0.01061	1e-09	159373
Chicken liking	rs303762	18	21082317	C	T	0.3426	0.056976	0.007382	1.23e-14	158559
Chilli pepper liking	rs6882046	5	87968864	G	A	0.2676	0.058158	0.010225	1.32e-08	157484
Chilli pepper liking	rs528301	2	45154908	A	G	0.5522	0.073672	0.009003	2.85e-16	157484
Chilli pepper liking	rs13056300	22	41408754	C	T	0.2733	-0.071559	0.010117	1.54e-12	157484
Chilli pepper liking	rs1217097	8	64623330	G	A	0.7004	0.063462	0.009788	9.03e-11	157484
Chilli pepper liking	rs6799195	3	85665501	C	T	0.6459	-0.071678	0.009442	3.24e-14	157484
Chilli pepper liking	rs11197612	10	118024319	T	C	0.4031	0.05089	0.009156	2.76e-08	157484
Chilli pepper liking	rs437564	16	28818037	T	C	0.3752	-0.062702	0.00954	4.99e-11	157484
Chilli pepper liking	rs2469937	17	44336976	T	C	0.7949	0.063231	0.011463	3.49e-08	157484
Chilli pepper liking	rs1888369	14	20578997	C	T	0.4163	-0.051687	0.009117	1.45e-08	157484
Chilli pepper liking	rs10853628	18	50770638	C	T	0.3848	0.06041	0.009216	5.62e-11	157484
Chilli pepper liking	rs201000	6	27809159	T	C	0.2001	-0.066416	0.011206	3.12e-09	157484
Chilli pepper liking	rs12907646	15	85403496	A	G	0.2273	0.063997	0.010687	2.14e-09	157484
Chilli pepper liking	rs2851508	7	69082989	G	A	0.6492	0.06863	0.009376	2.52e-13	157484
Chilli pepper liking	rs224536	17	3487180	G	A	0.3504	0.08318	0.009362	6.62e-19	157484
Chips liking	rs3803020	12	39233771	G	A	0.5006	0.034951	0.00622	1.94e-08	159574
Chips liking	rs12682352	8	8646246	C	T	0.4741	-0.049402	0.006232	2.31e-15	159574
Chips liking	rs9972653	16	53814363	T	G	0.4003	-0.043412	0.00636	8.88e-12	159574
Cod liking	rs2110529	2	59497127	C	T	0.4716	-0.038224	0.00661	7.4e-09	158795
Coffee difference liking	rs10858948	12	90478651	A	G	0.4951	-0.092566	0.016977	4.99e-08	157453
Coffee difference liking	rs61914781	12	11024367	A	G	0.2556	-0.115863	0.019583	3.32e-09	157453
Coffee difference liking	rs2509096	11	95638497	G	A	0.4492	-0.095755	0.017452	4.12e-08	157453
Coffee difference liking	rs12935138	16	65115210	A	G	0.417	0.101959	0.017297	3.79e-09	157453
Coffee difference liking	rs17175602	18	57882717	C	T	0.2678	-0.112735	0.019262	4.87e-09	157453
Coffee difference liking	rs9972653	16	53814363	T	G	0.4005	-0.178232	0.017438	1.71e-24	157453
Coffee max liking	rs2039722	6	98314912	G	A	0.4713	0.046467	0.008135	1.14e-08	159006
Coffee max liking	rs12149832	16	53842908	A	G	0.4142	0.054224	0.008241	4.76e-11	159006
Coffee max liking	rs1418462	1	96289021	T	A	0.6693	0.049161	0.008635	1.28e-08	159006
Coffee max liking	rs2472297	15	75027880	T	C	0.2635	0.105058	0.009179	2.72e-30	159006
Coffee max liking	rs6968865	7	17287269	T	A	0.6279	0.079938	0.008305	6.5e-22	159006
Coffee max liking	rs573979206	22	24712801	T	C	0.014	-0.300491	0.034597	3.89e-18	159006
Coffee with sugar liking	rs9540734	13	66965411	A	G	0.4754	0.056597	0.009682	5.08e-09	158219
Coffee with sugar liking	rs61912249	12	11013304	T	A	0.2547	-0.06303	0.011128	1.49e-08	158219
Coffee with sugar liking	rs10125362	9	128490151	T	C	0.407	0.055853	0.009836	1.39e-08	158219
Coffee with sugar liking	rs62033406	16	53824226	G	A	0.4115	-0.070795	0.009821	5.73e-13	158219
Coffee without sugar liking	rs2472297	15	75027880	T	C	0.2636	0.102912	0.011632	9.25e-19	158240
Coffee without sugar liking	rs17175602	18	57882717	C	T	0.2679	0.068509	0.011607	3.61e-09	158240
Coffee without sugar liking	rs6968865	7	17287269	T	A	0.628	0.064621	0.010526	8.35e-10	158240
Coffee without sugar liking	rs57452279	22	24878110	C	T	0.0141	-0.311111	0.043645	1.04e-12	158240
Coffee without sugar liking	rs10845229	12	11035533	A	G	0.5864	-0.061823	0.010439	3.2e-09	158240
Coffee without sugar liking	rs62033400	16	53811788	G	A	0.3959	0.106949	0.010516	2.84e-24	158240
Coriander liking	rs10839924	11	7942207	G	A	0.3949	0.095946	0.008199	1.39e-31	154301
Coriander liking	rs200739311	3	85650323	C	T	0.6193	-0.052821	0.008506	5.35e-10	154301
Coriander liking	rs201200203	13	56155534	T	C	0.6827	-0.055517	0.009008	7.19e-10	154301
Coriander liking	rs10243750	7	133627654	A	T	0.2428	0.054989	0.009328	3.78e-09	154301
Corn flake liking	rs6798507	3	71547039	A	G	0.6457	-0.046909	0.008235	1.26e-08	159353
Corn flake liking	rs1656604	15	47794252	C	T	0.4594	0.048682	0.007865	6.09e-10	159353
Corn flake liking	rs4780842	16	20137441	T	C	0.8923	0.075562	0.012709	2.79e-09	159353
Corn flake liking	rs9357004	6	26303319	C	T	0.4879	-0.050858	0.007827	8.25e-11	159353
Corn flake liking	rs9815930	3	49931343	T	A	0.5145	0.058983	0.00794	1.13e-13	159353
Corn flake liking	rs11222562	11	99926643	C	T	0.2337	-0.057266	0.00926	6.3e-10	159353
Corn flake liking	rs157592	19	45424514	C	A	0.1797	-0.065718	0.010514	4.13e-10	159353
Cream liking	rs9367336	6	48890685	A	G	0.1314	0.070561	0.011951	3.57e-09	159441
Cream liking	rs283917	3	17328509	G	A	0.4544	0.053981	0.008107	2.81e-11	159441
Cream liking	rs814573	19	45424351	T	A	0.1806	-0.066298	0.010794	8.21e-10	159441
Cream liking	rs585143	2	166301142	C	T	0.9113	0.080615	0.014187	1.36e-08	159441
Cream liking	rs419055	15	47676519	T	A	0.3128	-0.048396	0.008697	2.65e-08	159441
Crisps liking	rs4916723	5	87854395	C	A	0.4222	-0.052836	0.007179	1.88e-13	159554
Crisps liking	rs157592	19	45424514	C	A	0.1796	-0.06641	0.009385	1.5e-12	159554
Crisps liking	rs4477967	2	42013098	C	T	0.3203	-0.04254	0.007515	1.52e-08	159554
Crisps liking	rs10230959	7	12079078	G	A	0.4775	-0.040425	0.007082	1.17e-08	159554
Crisps liking	rs6808586	3	85168434	T	C	0.5348	0.041995	0.007011	2.13e-09	159554
Crisps liking	rs12533469	7	96649522	A	C	0.3304	0.041551	0.007487	2.88e-08	159554
Crisps liking	rs12682352	8	8646246	C	T	0.4741	-0.056556	0.007023	8.26e-16	159554
Crisps liking	rs72805612	16	53834608	A	G	0.4143	-0.048256	0.007122	1.28e-11	159554
Crisps liking	rs28712821	4	39413780	A	G	0.6025	0.074837	0.007218	3.68e-25	159554
Crisps liking	rs35624276	7	114040103	A	G	0.4877	0.042904	0.007052	1.2e-09	159554
Croissant liking	rs62033406	16	53824226	G	A	0.4114	0.042484	0.007714	3.67e-08	158623
Croissant liking	rs4580876	6	98322872	A	G	0.481	0.044162	0.007603	6.35e-09	158623
Cucumber liking	rs114718239	1	84431292	G	T	0.0247	0.136152	0.024825	4.17e-08	159501
Cucumber liking	rs1685155	15	79866177	A	G	0.3996	-0.043861	0.007765	1.64e-08	159501
Cucumber liking	rs62090520	18	40719762	A	C	0.3715	-0.04453	0.007854	1.45e-08	159501
Curry liking	rs41849	7	69016568	C	T	0.3381	-0.046189	0.008334	3.01e-08	159259
Curry liking	rs6799195	3	85665501	C	T	0.646	-0.062428	0.008326	6.58e-14	159259
Curry liking	rs561338523	8	26796068	G	C	0.0312	-0.127665	0.023001	2.87e-08	159259
Curry liking	rs6882046	5	87968864	G	A	0.2674	0.05205	0.009018	7.9e-09	159259
Curry liking	rs4841029	8	8605632	A	G	0.4205	0.045752	0.00804	1.3e-08	159259
Curry liking	rs528301	2	45154908	A	G	0.5522	0.053331	0.007941	1.9e-11	159259
Curry liking	rs188015	6	27877446	A	T	0.1473	-0.06763	0.011162	1.4e-09	159259
Dark chocolate liking	rs7973242	12	11208505	G	A	0.2383	-0.059398	0.009677	8.41e-10	159469
Dark chocolate liking	rs2472297	15	75027880	T	C	0.2635	0.065493	0.009306	1.98e-12	159469
Dark chocolate liking	rs6568392	6	96861476	T	G	0.7812	0.056333	0.009947	1.49e-08	159469
Dark chocolate liking	rs1057868	7	75615006	T	C	0.2855	0.049976	0.009086	3.82e-08	159469
Dark chocolate liking	rs11762483	7	17122799	A	G	0.2374	0.05334	0.009675	3.54e-08	159469
Dark chocolate liking	rs11041662	11	7943153	A	T	0.3936	0.053926	0.008576	3.25e-10	159469
Dark chocolate liking	rs4653728	1	226537388	T	C	0.1494	-0.154593	0.011618	2.49e-40	159469
Dark chocolate liking	rs6934962	6	116322349	T	C	0.4025	0.045759	0.008376	4.7e-08	159469
Dark chocolate liking	rs2106727	7	17287998	G	A	0.634	0.073816	0.008535	5.38e-18	159469
Dark chocolate liking	rs7791842	7	143738107	G	C	0.3766	-0.067351	0.008532	2.99e-15	159469
Dark chocolate liking	rs6130096	20	35543207	T	C	0.3136	-0.14663	0.00885	3.14e-61	159469
Dark chocolate liking	rs9611875	22	43153807	G	A	0.0393	0.14806	0.021173	2.74e-12	159469
Dark chocolate liking	rs16982345	19	18500722	A	G	0.2503	0.082861	0.009481	2.42e-18	159469
Dark chocolate liking	rs5760425	22	24842452	G	T	0.6095	-0.098918	0.008404	6.08e-32	159469
Dark chocolate liking	rs56113850	19	41353107	C	T	0.5775	0.049927	0.00833	2.07e-09	159469
Dark chocolate liking	rs67241085	19	1680345	T	C	0.5728	-0.04557	0.008351	4.87e-08	159469
Dark chocolate liking	rs12325192	16	51488129	T	C	0.2013	-0.064715	0.010226	2.5e-10	159469
Diet fizzy drinks liking	rs12969709	18	57859563	A	C	0.2683	0.061938	0.010282	1.73e-09	157017
Diet fizzy drinks liking	rs2925630	16	28619132	C	T	0.3897	0.054748	0.009525	9.1e-09	157017
Diet fizzy drinks liking	rs12419507	11	47669619	A	G	0.402	0.051493	0.00925	2.61e-08	157017
Dried fruit liking	rs12189679	6	98333409	A	G	0.4699	0.037153	0.006626	2.08e-08	159258
Dried fruit liking	rs55894341	14	20579465	A	G	0.413	-0.039647	0.006723	3.73e-09	159258
Dried fruit liking	rs7618456	3	18718809	G	C	0.7291	-0.04878	0.007433	5.36e-11	159258
Dried fruit liking	rs72898584	2	184077866	A	G	0.0441	0.090115	0.016316	3.35e-08	159258
Dried fruit liking	rs281316	15	47698041	A	G	0.6648	0.039527	0.007021	1.83e-08	159258
Eggs liking	rs12701951	7	42267714	A	G	0.3668	-0.032492	0.005935	4.4e-08	159447
Eggs liking	rs56094641	16	53806453	G	A	0.4054	0.035475	0.005829	1.18e-09	159447
Eggs liking	rs4420638	19	45422946	G	A	0.1837	-0.051359	0.007398	3.92e-12	159447
Eggs liking	rs7494770	14	59284087	C	T	0.8679	0.04707	0.00854	3.57e-08	159447
Eggs liking	rs838133	19	49259529	G	A	0.5493	0.042345	0.005909	7.85e-13	159447
Extra virgin olive oil liking	rs2511216	11	66321303	C	T	0.4258	-0.035718	0.006404	2.46e-08	157343
Extra virgin olive oil liking	rs9268251	6	32295878	A	G	0.2336	-0.041294	0.007439	2.87e-08	157343
Extra virgin olive oil liking	rs6973092	7	127660620	T	C	0.3697	0.039005	0.006536	2.43e-09	157343
F-acquired taste liking (derived food-liking factor)	rs3105049	13	55941509	T	C	0.2715	-0.106694	0.010456	1.90065e-24	156639
F-acquired taste liking (derived food-liking factor)	rs786272	2	145670892	A	G	0.34	-0.056886	0.00981639	6.8319e-09	156639
F-acquired taste liking (derived food-liking factor)	rs1937522	13	68080817	G	A	0.4742	-0.0529924	0.00931263	1.26756e-08	156639
F-acquired taste liking (derived food-liking factor)	rs504675	2	45154689	T	C	0.3508	0.0685996	0.00974416	1.92136e-12	156639
F-acquired taste liking (derived food-liking factor)	rs4858697	3	25116582	G	A	0.418	0.0640309	0.00942787	1.10853e-11	156639
F-acquired taste liking (derived food-liking factor)	rs4684095	3	12047765	C	T	0.2845	0.0567871	0.0103066	3.59331e-08	156639
F-acquired taste liking (derived food-liking factor)	rs9817162	3	115148392	T	C	0.4333	0.0583084	0.0093841	5.18072e-10	156639
F-acquired taste liking (derived food-liking factor)	rs6791295	3	134161180	G	A	0.3648	0.0559233	0.00966008	7.07573e-09	156639
F-acquired taste liking (derived food-liking factor)	rs511450	1	88775156	A	G	0.2923	-0.060333	0.0102241	3.61158e-09	156639
F-acquired taste liking (derived food-liking factor)	rs13262595	8	143316970	G	A	0.4363	0.0559323	0.00937663	2.44519e-09	156639
F-acquired taste liking (derived food-liking factor)	rs10160758	11	66673079	C	T	0.268	-0.0617979	0.0104988	3.95239e-09	156639
F-acquired taste liking (derived food-liking factor)	rs10124367	9	128488659	T	C	0.3679	-0.0539714	0.00964285	2.18047e-08	156639
F-acquired taste liking (derived food-liking factor)	rs11012794	10	22105035	G	A	0.2932	0.0595064	0.0102149	5.69554e-09	156639
F-acquired taste liking (derived food-liking factor)	rs1123321	16	83677410	G	C	0.2579	0.0631998	0.0106293	2.75134e-09	156639
F-acquired taste liking (derived food-liking factor)	rs138799955	2	77319073	G	A	0.2748	0.064755	0.0104166	5.08298e-10	156639
F-acquired taste liking (derived food-liking factor)	rs10195287	2	160461478	T	C	0.4235	-0.0570719	0.00941103	1.32473e-09	156639
F-acquired taste liking (derived food-liking factor)	rs6841352	4	90781655	T	G	0.4615	-0.0546389	0.00932792	4.69681e-09	156639
F-acquired taste liking (derived food-liking factor)	rs838133	19	49259529	G	A	0.4506	0.0602695	0.00934595	1.12791e-10	156639
F-acquired taste liking (derived food-liking factor)	rs922234	5	153159954	G	C	0.3326	0.072201	0.00986982	2.56744e-13	156639
F-acquired taste liking (derived food-liking factor)	rs2236295	10	64564892	T	G	0.3992	0.0734181	0.00949518	1.05747e-14	156639
F-acquired taste liking (derived food-liking factor)	rs11638106	15	51969295	T	C	0.4434	0.052204	0.00936039	2.44541e-08	156639
F-acquired taste liking (derived food-liking factor)	rs55804009	18	1848629	A	C	0.1401	0.0835097	0.0133974	4.56766e-10	156639
F-acquired taste liking (derived food-liking factor)	rs7610856	3	71579022	A	C	0.4323	0.0621514	0.00938666	3.56188e-11	156639
F-acquired taste liking (derived food-liking factor)	rs10839921	11	7935616	T	C	0.3571	0.0545583	0.00970503	1.89138e-08	156639
F-acquired taste liking (derived food-liking factor)	rs1391438	4	106151843	C	T	0.3137	-0.0561824	0.0100219	2.07087e-08	156639
F-acquired taste liking (derived food-liking factor)	rs1671542	5	88165095	T	C	0.4704	0.0585148	0.00931656	3.36986e-10	156639
F-acquired taste liking (derived food-liking factor)	rs810368	7	74145313	A	G	0.1619	-0.069794	0.0126239	3.22535e-08	156639
F-acquired taste liking (derived food-liking factor)	rs11790555	9	23703152	C	T	0.1985	0.0709672	0.0116582	1.14816e-09	156639
F-acquired taste liking (derived food-liking factor)	rs814573	19	45424351	T	A	0.1806	-0.0828972	0.0120881	6.99415e-12	156639
F-acquired taste liking (derived food-liking factor)	rs7655455	4	152967941	T	C	0.3378	0.0672686	0.00983193	7.81791e-12	156639
F-acquired taste liking (derived food-liking factor)	rs80028338	17	44161470	C	A	0.2051	-0.0991435	0.0115166	7.3862e-18	156639
F-acquired taste liking (derived food-liking factor)	rs7652683	3	85603462	C	T	0.35	-0.091138	0.00974928	8.91749e-21	156639
F-acquired taste liking (derived food-liking factor)	rs34388845	6	28578286	G	A	0.2125	-0.0752146	0.0113673	3.67218e-11	156639
F-acquired taste liking (derived food-liking factor)	rs10119226	9	4145662	C	G	0.4155	-0.057671	0.00943595	9.84916e-10	156639
F-acquired taste liking (derived food-liking factor)	rs12455474	18	50705765	G	T	0.4015	0.0554345	0.00948612	5.1037e-09	156639
F-acquired taste liking (derived food-liking factor)	rs7991820	13	108104998	C	A	0.2556	0.0597074	0.0106606	2.13385e-08	156639
F-acquired taste liking (derived food-liking factor)	rs55872725	16	53809123	T	C	0.4046	0.0718905	0.00947428	3.24973e-14	156639
F-bitter food liking (derived food-liking factor)	rs3129119	6	29102861	G	A	0.2782	-0.047721	0.008412	1.43e-08	157485
F-bitter food liking (derived food-liking factor)	rs504675	2	45154689	T	C	0.3508	0.053752	0.007904	1.06e-11	157485
F-bitter food liking (derived food-liking factor)	rs6882046	5	87968864	G	A	0.2673	0.047392	0.008598	3.58e-08	157485
F-bitter food liking (derived food-liking factor)	rs10511014	3	71211110	G	A	0.5699	0.048922	0.0076	1.25e-10	157485
F-bitter food liking (derived food-liking factor)	rs2163971	3	85428726	C	T	0.5527	-0.050469	0.007611	3.37e-11	157485
F-bitter food liking (derived food-liking factor)	rs2183271	10	21957229	C	T	0.3604	-0.042965	0.007853	4.5e-08	157485
F-bitter food liking (derived food-liking factor)	rs62073099	17	44316491	C	G	0.1997	-0.061363	0.009682	2.36e-10	157485
F-burn/spicy liking (derived food-liking factor)	rs790561	8	64618026	G	A	0.7016	0.057817	0.01001	7.71e-09	154046
F-burn/spicy liking (derived food-liking factor)	rs378421	16	28754684	A	G	0.4136	-0.057228	0.009351	9.44e-10	154046
F-burn/spicy liking (derived food-liking factor)	rs504675	2	45154689	T	C	0.351	0.079074	0.009594	1.75e-16	154046
F-burn/spicy liking (derived food-liking factor)	rs13056300	22	41408754	C	T	0.2735	-0.05902	0.010326	1.11e-08	154046
F-burn/spicy liking (derived food-liking factor)	rs2029130	3	85644047	A	T	0.628	-0.078781	0.009502	1.17e-16	154046
F-burn/spicy liking (derived food-liking factor)	rs3986599	11	2439542	G	A	0.6512	0.053807	0.009592	2.04e-08	154046
F-burn/spicy liking (derived food-liking factor)	rs55852693	8	8175136	C	A	0.3062	0.057982	0.009927	5.24e-09	154046
F-burn/spicy liking (derived food-liking factor)	rs2236295	10	64564892	T	G	0.3991	0.051153	0.009365	4.74e-08	154046
F-burn/spicy liking (derived food-liking factor)	rs306208	15	85391306	G	T	0.326	0.058861	0.009771	1.73e-09	154046
F-burn/spicy liking (derived food-liking factor)	rs11664776	18	50797415	C	T	0.4032	0.05952	0.009341	1.89e-10	154046
F-burn/spicy liking (derived food-liking factor)	rs6944645	7	69016081	C	T	0.3398	-0.064334	0.009597	2.07e-11	154046
F-burn/spicy liking (derived food-liking factor)	rs117333488	14	38042645	C	T	0.0497	0.129367	0.021559	1.98e-09	154046
F-burn/spicy liking (derived food-liking factor)	rs12179134	6	27675469	G	A	0.2019	-0.072926	0.011402	1.62e-10	154046
F-burn/spicy liking (derived food-liking factor)	rs224537	17	3487202	A	G	0.3502	0.079111	0.009557	1.31e-16	154046
F-burn/spicy liking (derived food-liking factor)	rs11130227	3	49993319	G	A	0.5107	-0.059081	0.009345	2.6e-10	154046
F-caffeinated/sweet liking (derived food-liking factor)	rs500054	11	95593806	A	G	0.387	-0.0854237	0.0138197	6.35808e-10	155986
F-caffeinated/sweet liking (derived food-liking factor)	rs61912249	12	11013304	T	A	0.2547	-0.102383	0.0154492	3.42431e-11	155986
F-caffeinated/sweet liking (derived food-liking factor)	rs663640	18	57846077	T	C	0.2207	-0.0885059	0.0162305	4.95087e-08	155986
F-caffeinated/sweet liking (derived food-liking factor)	rs35709707	16	65121952	G	A	0.4039	0.0870692	0.0137179	2.19398e-10	155986
F-caffeinated/sweet liking (derived food-liking factor)	rs2875472	13	66921954	T	A	0.4784	0.0810729	0.0134748	1.78065e-09	155986
F-caffeinated/sweet liking (derived food-liking factor)	rs2111365	9	128739602	T	C	0.327	0.0823712	0.0143484	9.42369e-09	155986
F-caffeinated/sweet liking (derived food-liking factor)	rs1620977	1	72729142	G	A	0.2707	0.0839269	0.0151491	3.02392e-08	155986
F-caffeinated/sweet liking (derived food-liking factor)	rs9972653	16	53814363	T	G	0.4004	-0.131797	0.0137375	8.47689e-22	155986
F-caffeinated/sweet liking (derived food-liking factor)	rs145623467	6	27294573	A	G	0.0173	0.288471	0.051624	2.29812e-08	155986
F-cake/biscuits liking (derived food-liking factor)	rs9694306	8	64627491	C	T	0.3098	0.0967551	0.0119127	4.58433e-16	159522
F-cake/biscuits liking (derived food-liking factor)	rs10790854	11	126760719	G	A	0.4942	-0.0630929	0.0110178	1.02565e-08	159522
F-cake/biscuits liking (derived food-liking factor)	rs206269	3	162627588	A	G	0.3029	0.0766274	0.0119878	1.63616e-10	159522
F-cake/biscuits liking (derived food-liking factor)	rs10098488	8	11130977	T	G	0.4418	0.0629392	0.0110925	1.39477e-08	159522
F-cake/biscuits liking (derived food-liking factor)	rs504675	2	45154689	T	C	0.3508	-0.0749547	0.011543	8.38505e-11	159522
F-cake/biscuits liking (derived food-liking factor)	rs2470578	3	17330092	A	G	0.4899	0.060926	0.0110193	3.22064e-08	159522
F-cake/biscuits liking (derived food-liking factor)	rs35626515	16	28649651	A	C	0.4032	0.0690963	0.0112296	7.59935e-10	159522
F-cake/biscuits liking (derived food-liking factor)	rs7429279	3	25118637	C	A	0.4105	-0.0729489	0.011198	7.29431e-11	159522
F-cake/biscuits liking (derived food-liking factor)	rs385816	6	29480224	A	G	0.1328	0.101757	0.0162322	3.63746e-10	159522
F-cake/biscuits liking (derived food-liking factor)	rs2281882	10	21130200	C	A	0.263	0.0682236	0.012512	4.96213e-08	159522
F-cake/biscuits liking (derived food-liking factor)	rs7080275	10	99089538	C	T	0.3981	-0.0618609	0.0112533	3.86e-08	159522
F-cake/biscuits liking (derived food-liking factor)	rs4473093	14	46596934	T	G	0.2444	0.0714694	0.0128186	2.46907e-08	159522
F-cake/biscuits liking (derived food-liking factor)	rs13133562	4	170965709	T	C	0.2595	0.0703217	0.0125663	2.19262e-08	159522
F-cake/biscuits liking (derived food-liking factor)	rs2932512	11	46080899	A	G	0.0735	0.116319	0.0211092	3.58144e-08	159522
F-cake/biscuits liking (derived food-liking factor)	rs8180995	8	143326237	G	A	0.4682	0.0705036	0.0110395	1.6971e-10	159522
F-cake/biscuits liking (derived food-liking factor)	rs2933170	11	29135383	G	A	0.2708	-0.0716605	0.0123962	7.4332e-09	159522
F-cake/biscuits liking (derived food-liking factor)	rs3122703	9	15608986	T	A	0.4611	0.0834762	0.0110506	4.22095e-14	159522
F-cake/biscuits liking (derived food-liking factor)	rs10986739	9	128161614	A	C	0.1206	-0.101783	0.0169149	1.77296e-09	159522
F-cake/biscuits liking (derived food-liking factor)	rs36059704	3	50535915	G	C	0.1348	0.090793	0.01613	1.81436e-08	159522
F-cake/biscuits liking (derived food-liking factor)	rs838133	19	49259529	G	A	0.4506	-0.137678	0.0110713	1.6739e-35	159522
F-capsicum liking (derived food-liking factor)	rs175597	6	27810626	C	T	0.1363	-0.102353	0.0154445	3.42205e-11	157390
F-capsicum liking (derived food-liking factor)	rs2236295	10	64564892	T	G	0.3992	0.0691048	0.0108204	1.69682e-10	157390
F-capsicum liking (derived food-liking factor)	rs1217097	8	64623330	G	A	0.2999	0.0788313	0.0115647	9.32625e-12	157390
F-capsicum liking (derived food-liking factor)	rs504675	2	45154689	T	C	0.3508	0.100209	0.0111041	1.80484e-19	157390
F-capsicum liking (derived food-liking factor)	rs607863	1	88777911	C	T	0.2922	-0.0664991	0.0116522	1.14984e-08	157390
F-capsicum liking (derived food-liking factor)	rs306198	15	85405369	G	A	0.2854	0.0740913	0.011734	2.71461e-10	157390
F-capsicum liking (derived food-liking factor)	rs7678319	4	152929310	G	A	0.2942	-0.0677882	0.011629	5.56755e-09	157390
F-capsicum liking (derived food-liking factor)	rs4662411	2	145738714	C	T	0.4007	-0.0694951	0.0108136	1.30469e-10	157390
F-capsicum liking (derived food-liking factor)	rs6799195	3	85665501	C	T	0.354	-0.0973967	0.0110812	1.50365e-18	157390
F-capsicum liking (derived food-liking factor)	rs201376358	7	133579006	C	T	0.4735	-0.0639293	0.0106131	1.70579e-09	157390
F-capsicum liking (derived food-liking factor)	rs378421	16	28754684	A	G	0.4133	-0.0685756	0.0107612	1.8602e-10	157390
F-capsicum liking (derived food-liking factor)	rs224536	17	3487180	G	A	0.3504	0.104895	0.011107	3.58703e-21	157390
F-capsicum liking (derived food-liking factor)	rs13241800	7	115281255	A	G	0.0354	-0.161829	0.0286766	1.66887e-08	157390
F-capsicum liking (derived food-liking factor)	rs41847	7	69018885	G	A	0.3382	-0.0883525	0.0112009	3.07108e-15	157390
F-capsicum liking (derived food-liking factor)	rs117333488	14	38042645	C	T	0.0497	0.133683	0.0243834	4.19308e-08	157390
F-capsicum liking (derived food-liking factor)	rs55852693	8	8175136	C	A	0.3061	0.0742619	0.011498	1.05625e-10	157390
F-capsicum liking (derived food-liking factor)	rs6882046	5	87968864	G	A	0.2674	0.0673181	0.0119726	1.88023e-08	157390
F-capsicum liking (derived food-liking factor)	rs11639822	16	7290298	A	G	0.4256	0.06029	0.0107175	1.85123e-08	157390
F-capsicum liking (derived food-liking factor)	rs13101107	3	117815022	C	T	0.4022	0.0592007	0.010807	4.30137e-08	157390
F-capsicum liking (derived food-liking factor)	rs13056300	22	41408754	C	T	0.2733	-0.0923249	0.0118907	8.19746e-15	157390
F-capsicum liking (derived food-liking factor)	rs4939727	18	50792914	A	G	0.4039	0.0747885	0.0107996	4.35574e-12	157390
F-carbohydrate liking (derived food-liking factor)	rs4649981	1	73652349	A	G	0.4664	-0.0760523	0.0139128	4.59327e-08	159523
F-carbohydrate liking (derived food-liking factor)	rs11250033	8	10431422	A	G	0.3724	-0.0921245	0.0143567	1.39133e-10	159523
F-cheese liking (derived food-liking factor)	rs76955127	4	46440483	T	G	0.049	-0.147724	0.0270804	4.89743e-08	156734
F-cheese liking (derived food-liking factor)	rs35207189	13	58416695	G	T	0.3843	-0.0696673	0.0120178	6.75061e-09	156734
F-cheese liking (derived food-liking factor)	rs62063281	17	44038785	G	A	0.2192	-0.088894	0.0141304	3.15456e-10	156734
F-cheese liking (derived food-liking factor)	rs10195287	2	160461478	T	C	0.4235	-0.0701232	0.0118309	3.08293e-09	156734
F-cheese liking (derived food-liking factor)	rs12801168	11	7959617	A	G	0.3957	0.0655083	0.0119546	4.2591e-08	156734
F-cheese liking (derived food-liking factor)	rs3741194	11	66626234	C	T	0.2711	-0.0729598	0.0131506	2.88925e-08	156734
F-cheese liking (derived food-liking factor)	rs55872725	16	53809123	T	C	0.4046	0.103356	0.0119104	4.03608e-18	156734
F-cheese liking (derived food-liking factor)	rs504675	2	45154689	T	C	0.3508	0.0949281	0.0122497	9.23079e-15	156734
F-cheese liking (derived food-liking factor)	rs12715065	3	25105288	A	T	0.2967	0.0821516	0.0127972	1.36723e-10	156734
F-cheese liking (derived food-liking factor)	rs9814516	3	85407980	T	G	0.2376	0.0790744	0.013735	8.55533e-09	156734
F-cheese liking (derived food-liking factor)	rs3105065	13	55993394	G	A	0.2627	-0.106669	0.0132829	9.70155e-16	156734
F-cheese liking (derived food-liking factor)	rs157592	19	45424514	C	A	0.1797	-0.092619	0.0152259	1.17968e-09	156734
F-cheese liking (derived food-liking factor)	rs1425397	4	152984315	A	G	0.3364	-0.0733339	0.0123727	3.08347e-09	156734
F-cheese liking (derived food-liking factor)	rs72943593	6	107839786	G	A	0.0766	-0.121192	0.0219804	3.51483e-08	156734
F-cheese liking (derived food-liking factor)	rs7449794	6	51410601	T	C	0.3906	-0.0698407	0.0119819	5.58168e-09	156734
F-cheese liking (derived food-liking factor)	rs1111207	18	24125857	C	T	0.4308	-0.0737419	0.0118052	4.19603e-10	156734
F-chocolate/coffee liking (derived food-liking factor)	rs7188250	16	53834607	C	T	0.4164	0.117499	0.0150122	4.99831e-15	158905
F-chocolate/coffee liking (derived food-liking factor)	rs1058587	19	18499422	G	C	0.2503	0.122565	0.0170837	7.26337e-13	158905
F-chocolate/coffee liking (derived food-liking factor)	rs907190	1	226566726	C	A	0.1532	0.127356	0.0205464	5.70212e-10	158905
F-chocolate/coffee liking (derived food-liking factor)	rs6130083	20	35538424	A	G	0.3135	-0.125195	0.0159521	4.22018e-15	158905
F-chocolate/coffee liking (derived food-liking factor)	rs1418462	1	96289021	T	A	0.3307	0.0990488	0.01573	3.03829e-10	158905
F-chocolate/coffee liking (derived food-liking factor)	rs6968865	7	17287269	T	A	0.372	0.159374	0.015311	2.25437e-25	158905
F-chocolate/coffee liking (derived food-liking factor)	rs35525654	3	33210822	C	T	0.2455	0.0958747	0.0171949	2.46467e-08	158905
F-chocolate/coffee liking (derived food-liking factor)	rs56113850	19	41353107	C	T	0.4225	0.0908922	0.0149819	1.30481e-09	158905
F-chocolate/coffee liking (derived food-liking factor)	rs2472297	15	75027880	T	C	0.2635	0.20304	0.0167988	1.24424e-33	158905
F-chocolate/coffee liking (derived food-liking factor)	rs1057868	7	75615006	T	C	0.2854	0.0894888	0.0163869	4.73496e-08	158905
F-chocolate/coffee liking (derived food-liking factor)	rs4822499	22	24876846	T	C	0.3982	-0.102592	0.0151175	1.15025e-11	158905
F-chocolate/coffee liking (derived food-liking factor)	rs57452279	22	24878110	C	T	0.0141	-0.646259	0.0627668	7.33142e-25	158905
F-chocolate/coffee liking (derived food-liking factor)	rs2039722	6	98314912	G	A	0.4711	0.0915121	0.0148256	6.7191e-10	158905
F-coffee/alcohol liking (derived food-liking factor)	rs1338549	6	98312143	G	T	0.4714	-0.101714	0.0135927	7.2634e-14	158095
F-coffee/alcohol liking (derived food-liking factor)	rs2647238	4	106218428	C	T	0.4127	-0.080288	0.0137821	5.69368e-09	158095
F-coffee/alcohol liking (derived food-liking factor)	rs6780776	3	71554185	T	C	0.4336	0.0847756	0.0136917	5.94982e-10	158095
F-coffee/alcohol liking (derived food-liking factor)	rs1375547	3	85608137	A	G	0.2177	0.115329	0.0164417	2.30917e-12	158095
F-coffee/alcohol liking (derived food-liking factor)	rs1549579	2	160668661	G	T	0.3999	-0.0857698	0.0138508	5.92575e-10	158095
F-coffee/alcohol liking (derived food-liking factor)	rs2472297	15	75027880	T	C	0.2635	0.0929403	0.0154023	1.59787e-09	158095
F-coffee/alcohol liking (derived food-liking factor)	rs58221005	7	17458747	A	G	0.2002	-0.0953307	0.0169567	1.88746e-08	158095
F-coffee/alcohol liking (derived food-liking factor)	rs1671542	5	88165095	T	C	0.4704	0.106032	0.0135943	6.20383e-15	158095
F-coffee/alcohol liking (derived food-liking factor)	rs62011305	16	1411126	T	A	0.3847	-0.0810671	0.0139463	6.14348e-09	158095
F-coffee/alcohol liking (derived food-liking factor)	rs1229984	4	100239319	C	T	0.0255	0.322925	0.043043	6.26675e-14	158095
F-coffee/alcohol liking (derived food-liking factor)	rs4129585	8	143312933	C	A	0.4366	0.075028	0.0136809	4.1544e-08	158095
F-coffee/alcohol liking (derived food-liking factor)	rs1937523	13	68079356	T	C	0.4918	-0.0791519	0.0135723	5.48017e-09	158095
F-coffee/alcohol liking (derived food-liking factor)	rs34121753	17	7733833	G	A	0.4214	0.0762911	0.0137413	2.8247e-08	158095
F-coffee/alcohol liking (derived food-liking factor)	rs10112502	8	20982409	G	A	0.3224	-0.0834708	0.0145171	8.93321e-09	158095
F-cooking flavour liking (derived food-liking factor)	rs922234	5	153159954	G	C	0.3326	0.0926737	0.0126841	2.74617e-13	153323
F-cooking flavour liking (derived food-liking factor)	rs66889111	4	137152748	T	G	0.3635	-0.0685781	0.012424	3.39391e-08	153323
F-cooking flavour liking (derived food-liking factor)	rs4727631	7	77834209	A	G	0.4219	-0.0683503	0.0121006	1.6186e-08	153323
F-cooking flavour liking (derived food-liking factor)	rs362307	4	3241845	T	C	0.0736	-0.12687	0.0228863	2.9647e-08	153323
F-cooking flavour liking (derived food-liking factor)	rs11648192	16	28618708	T	C	0.4376	0.0691256	0.0120463	9.56098e-09	153323
F-cooking flavour liking (derived food-liking factor)	rs1234627	8	64574537	A	T	0.2809	0.0729337	0.0132967	4.13228e-08	153323
F-cooking flavour liking (derived food-liking factor)	rs544021	11	66315661	G	C	0.4266	-0.0720772	0.012083	2.44364e-09	153323
F-cooking flavour liking (derived food-liking factor)	rs3105049	13	55941509	T	C	0.2715	-0.0989989	0.0134374	1.73944e-13	153323
F-cooking flavour liking (derived food-liking factor)	rs9467711	6	26332605	C	A	0.1215	-0.105174	0.0182917	8.93441e-09	153323
F-cooking flavour liking (derived food-liking factor)	rs58889493	3	85622699	A	T	0.372	-0.101453	0.0123641	2.29654e-16	153323
F-cooking flavour liking (derived food-liking factor)	rs786272	2	145670892	A	G	0.34	-0.0807802	0.0126154	1.52072e-10	153323
F-cooking flavour liking (derived food-liking factor)	rs7866364	9	114654315	C	T	0.4449	-0.0688044	0.0120253	1.05514e-08	153323
F-cooking flavour liking (derived food-liking factor)	rs8083850	18	50707292	G	A	0.4011	0.0675355	0.012193	3.04413e-08	153323
F-cooking flavour liking (derived food-liking factor)	rs12801168	11	7959617	A	G	0.3957	0.0850292	0.0122209	3.45953e-12	153323
F-cooking flavour liking (derived food-liking factor)	rs6438260	3	115162114	C	T	0.4326	0.0676752	0.0120622	2.01716e-08	153323
F-cooking vegetables liking (derived food-liking factor)	rs6735626	2	213403972	A	G	0.4404	-0.0645743	0.0111786	7.6215e-09	158645
F-cooking vegetables liking (derived food-liking factor)	rs1995622	11	32042563	A	G	0.4939	0.0675628	0.0110997	1.1511e-09	158645
F-cooking vegetables liking (derived food-liking factor)	rs3809162	12	54674235	G	A	0.4094	-0.0699568	0.0112857	5.69246e-10	158645
F-cooking vegetables liking (derived food-liking factor)	rs7619139	3	25110415	A	T	0.4111	0.0763223	0.0112786	1.31463e-11	158645
F-cooking vegetables liking (derived food-liking factor)	rs2526397	3	50187790	T	G	0.3461	0.0642061	0.0116652	3.71117e-08	158645
F-cooking vegetables liking (derived food-liking factor)	rs73034263	11	133808038	G	C	0.2034	-0.0966916	0.0137865	2.324e-12	158645
F-cooking vegetables liking (derived food-liking factor)	rs34210137	2	144154917	G	A	0.4002	0.063723	0.0113268	1.8458e-08	158645
F-cooking vegetables liking (derived food-liking factor)	rs13135092	4	103198082	G	A	0.0811	0.145582	0.0203284	7.98097e-13	158645
F-cooking vegetables liking (derived food-liking factor)	rs7105462	11	112912048	A	G	0.4032	-0.0688861	0.0113129	1.13503e-09	158645
F-cooking vegetables liking (derived food-liking factor)	rs3013326	13	56011335	G	C	0.2744	-0.111285	0.0124368	3.61729e-19	158645
F-cooking vegetables liking (derived food-liking factor)	rs2696423	17	44333890	A	G	0.2209	-0.104469	0.0133769	5.73233e-15	158645
F-cooking vegetables liking (derived food-liking factor)	rs28819133	6	32527988	T	C	0.3082	-0.0681826	0.0120183	1.40119e-08	158645
F-cooking vegetables liking (derived food-liking factor)	rs1537437	13	27909246	G	C	0.0695	0.126389	0.0218222	6.96526e-09	158645
F-cooking vegetables liking (derived food-liking factor)	rs10168817	2	104160383	A	G	0.4949	0.0629359	0.0110994	1.42645e-08	158645
F-cooking vegetables liking (derived food-liking factor)	rs1822750	13	43800258	C	T	0.1123	-0.0974195	0.0175762	2.97865e-08	158645
F-cooking vegetables liking (derived food-liking factor)	rs1170216	3	86379896	G	A	0.0978	-0.102801	0.0186822	3.74226e-08	158645
F-dairy liking (derived food-liking factor)	rs710360	5	87144026	G	C	0.248	-0.038597	0.006602	5.07e-09	159365
F-dairy liking (derived food-liking factor)	rs7838965	8	9717368	G	T	0.7992	0.04097	0.007072	6.94e-09	159365
F-deep fried food liking (derived food-liking factor)	rs7188250	16	53834607	C	T	0.4164	-0.0684957	0.0122657	2.34614e-08	158793
F-deep fried food liking (derived food-liking factor)	rs7712317	5	153246661	C	T	0.1665	0.0990085	0.016231	1.06095e-09	158793
F-deep fried food liking (derived food-liking factor)	rs2429915	17	2278392	C	G	0.4755	0.074046	0.0121076	9.61546e-10	158793
F-deep fried food liking (derived food-liking factor)	rs12038613	1	91127112	C	T	0.4516	-0.0711455	0.0121501	4.75442e-09	158793
F-deep fried food liking (derived food-liking factor)	rs35142	16	64989421	C	T	0.3908	0.0693588	0.0123922	2.18124e-08	158793
F-deep fried food liking (derived food-liking factor)	rs6693020	1	21378057	G	A	0.3975	-0.0791791	0.0123554	1.47021e-10	158793
F-deep fried food liking (derived food-liking factor)	rs7706932	5	87775691	C	T	0.4381	0.0740257	0.0121868	1.24563e-09	158793
F-deep fried food liking (derived food-liking factor)	rs12682352	8	8646246	C	T	0.4742	-0.114218	0.0121092	4.0092e-21	158793
F-dessert liking (derived food-liking factor)	rs6426658	1	21361176	A	G	0.398	-0.0689412	0.012295	2.05577e-08	159398
F-dessert liking (derived food-liking factor)	rs6985751	8	143328290	G	A	0.4441	0.0776363	0.0121124	1.45857e-10	159398
F-dessert liking (derived food-liking factor)	rs4908963	3	17758260	C	T	0.4524	-0.0823822	0.0120914	9.53885e-12	159398
F-dessert liking (derived food-liking factor)	rs6995556	8	64684819	T	C	0.3284	0.0812667	0.0128148	2.27362e-10	159398
F-dessert liking (derived food-liking factor)	rs12195577	6	18791044	C	T	0.4596	-0.066873	0.012076	3.06467e-08	159398
F-dessert liking (derived food-liking factor)	rs2043539	7	12253880	A	G	0.4178	-0.0744698	0.0122025	1.04206e-09	159398
F-dessert liking (derived food-liking factor)	rs2409764	8	11281273	G	A	0.4466	0.07375	0.0121057	1.11392e-09	159398
F-dessert liking (derived food-liking factor)	rs3088215	16	28853996	C	A	0.3968	0.0832783	0.0123013	1.28913e-11	159398
F-dessert liking (derived food-liking factor)	rs10128495	10	21123825	T	G	0.3346	0.0806041	0.0127545	2.62168e-10	159398
F-dessert liking (derived food-liking factor)	rs2268415	2	66791882	C	T	0.2647	-0.0769506	0.0136414	1.69115e-08	159398
F-dessert liking (derived food-liking factor)	rs9397585	6	153396875	C	T	0.34	0.0711904	0.0127045	2.10003e-08	159398
F-dessert liking (derived food-liking factor)	rs13133562	4	170965709	T	C	0.2595	0.0777068	0.013729	1.51317e-08	159398
F-dessert liking (derived food-liking factor)	rs2932512	11	46080899	A	G	0.0735	0.128906	0.0230623	2.27751e-08	159398
F-dessert liking (derived food-liking factor)	rs17508338	4	106372840	A	T	0.0802	-0.125657	0.0221582	1.42047e-08	159398
F-dessert liking (derived food-liking factor)	rs28400014	19	49250657	G	C	0.4442	-0.110745	0.0121121	6.05671e-20	159398
F-fatty food liking (derived food-liking factor)	rs17437366	2	165247268	G	A	0.0175	0.165507	0.029629	2.35e-08	159481
F-fatty food liking (derived food-liking factor)	rs4314618	8	10816772	G	A	0.5282	0.069203	0.007791	6.73e-19	159481
F-fatty food liking (derived food-liking factor)	rs62252461	3	85571049	A	G	0.3591	-0.053958	0.008101	2.76e-11	159481
F-fatty food liking (derived food-liking factor)	rs681343	19	49206462	T	C	0.5076	-0.047857	0.007755	6.83e-10	159481
F-fatty food liking (derived food-liking factor)	rs6823140	4	152905433	A	T	0.2494	-0.052586	0.009001	5.19e-09	159481
F-fatty food liking (derived food-liking factor)	rs35330493	11	8713806	A	G	0.1546	-0.06681	0.010759	5.36e-10	159481
F-fatty/dairy food liking (derived food-liking factor)	rs710360	5	87144026	G	C	0.2479	-0.0984456	0.0154071	1.6631e-10	159335
F-fatty/dairy food liking (derived food-liking factor)	rs2733520	3	17246392	A	G	0.4477	0.075413	0.0133788	1.73288e-08	159335
F-fatty/dairy food liking (derived food-liking factor)	rs2409764	8	11281273	G	A	0.4466	0.0751097	0.0133819	1.99122e-08	159335
F-fatty/dairy food liking (derived food-liking factor)	rs814573	19	45424351	T	A	0.1806	-0.172315	0.0172938	2.19168e-23	159335
F-fatty/dairy food liking (derived food-liking factor)	rs7652808	3	85603643	G	T	0.3501	-0.0777121	0.0139469	2.51851e-08	159335
F-fatty/salty food liking (derived food-liking factor)	rs1425397	4	152984315	A	G	0.3364	-0.025902	0.00378106	7.36138e-12	156621
F-fatty/salty food liking (derived food-liking factor)	rs26579	5	87985295	C	G	0.4134	-0.0218056	0.00362776	1.84646e-09	156621
F-fatty/salty food liking (derived food-liking factor)	rs12714629	3	85598424	C	T	0.2271	0.0268281	0.00426407	3.14106e-10	156621
F-fatty/salty food liking (derived food-liking factor)	rs200354457	5	50728063	T	A	0.2428	0.023078	0.00416644	3.04183e-08	156621
F-fatty/salty food liking (derived food-liking factor)	rs1111207	18	24125857	C	T	0.4308	-0.0230819	0.00360765	1.57373e-10	156621
F-fatty/salty food liking (derived food-liking factor)	rs55872725	16	53809123	T	C	0.4046	0.0235259	0.0036398	1.02308e-10	156621
F-fatty/salty food liking (derived food-liking factor)	rs3105065	13	55993394	G	A	0.2627	-0.0265595	0.00405922	6.02989e-11	156621
F-fatty/salty food liking (derived food-liking factor)	rs2243967	17	44329636	C	T	0.2194	-0.0274982	0.00431681	1.88982e-10	156621
F-fatty/salty food liking (derived food-liking factor)	rs814573	19	45424351	T	A	0.1806	-0.0340147	0.00464396	2.3978e-13	156621
F-fatty/salty food liking (derived food-liking factor)	rs504675	2	45154689	T	C	0.3508	0.0270059	0.00374348	5.42845e-13	156621
F-fatty/salty food liking (derived food-liking factor)	rs12715065	3	25105288	A	T	0.2967	0.0218109	0.0039108	2.44559e-08	156621
F-fatty/salty food liking (derived food-liking factor)	rs329922	3	107387116	A	G	0.384	-0.0204174	0.00367315	2.72011e-08	156621
F-fatty/salty food liking (derived food-liking factor)	rs1898874	18	1844240	T	C	0.1352	0.0316154	0.00522455	1.43669e-09	156621
F-fatty/salty food liking (derived food-liking factor)	rs7784061	7	32974796	G	A	0.3748	0.0201237	0.0036905	4.95741e-08	156621
F-fatty/salty food liking (derived food-liking factor)	rs75826611	8	143323591	G	A	0.3669	0.0232524	0.00370668	3.53918e-10	156621
F-fatty/salty food liking (derived food-liking factor)	rs10974346	9	4144390	T	C	0.3967	-0.0227619	0.00365172	4.57016e-10	156621
F-fatty/salty food liking (derived food-liking factor)	rs10160758	11	66673079	C	T	0.268	-0.023737	0.00403341	3.97807e-09	156621
F-fish liking (derived food-liking factor)	rs967168	5	164621218	A	C	0.3767	0.0721443	0.010484	5.92825e-12	155344
F-fish liking (derived food-liking factor)	rs471051	18	40944646	G	C	0.2847	-0.0626311	0.0112574	2.64313e-08	155344
F-fish liking (derived food-liking factor)	rs2844824	6	29833664	T	A	0.4593	-0.0565106	0.0101941	2.96522e-08	155344
F-fish liking (derived food-liking factor)	rs28618669	4	189083794	T	C	0.222	0.0685684	0.0122238	2.03036e-08	155344
F-fish liking (derived food-liking factor)	rs5020205	9	3971439	C	G	0.3407	-0.0593428	0.0107188	3.08889e-08	155344
F-fish liking (derived food-liking factor)	rs2236295	10	64564892	T	G	0.3992	0.068143	0.0103732	5.0614e-11	155344
F-fish liking (derived food-liking factor)	rs10898126	11	83188844	T	G	0.4069	-0.0593076	0.0103411	9.74345e-09	155344
F-fish liking (derived food-liking factor)	rs2453875	12	23065782	G	A	0.2806	0.0649035	0.0113069	9.45925e-09	155344
F-fish liking (derived food-liking factor)	rs62168766	2	77332735	T	C	0.2639	0.0940472	0.0115262	3.36613e-16	155344
F-fish liking (derived food-liking factor)	rs2417487	9	106887581	G	A	0.4637	-0.0589299	0.0101871	7.26252e-09	155344
F-fish liking (derived food-liking factor)	rs2457263	9	15599350	A	C	0.489	-0.0720783	0.0101627	1.31773e-12	155344
F-fish liking (derived food-liking factor)	rs17454163	5	144254039	G	A	0.4841	-0.0660136	0.0101654	8.36124e-11	155344
F-fish liking (derived food-liking factor)	rs3105049	13	55941509	T	C	0.2715	-0.124493	0.0114229	1.17079e-27	155344
F-fish liking (derived food-liking factor)	rs56094641	16	53806453	G	A	0.4054	0.0900576	0.0103471	3.21432e-18	155344
F-fish liking (derived food-liking factor)	rs12629607	3	85583608	C	T	0.3501	-0.0943777	0.0106501	7.88433e-19	155344
F-fish liking (derived food-liking factor)	rs3909727	11	126587382	G	A	0.1639	0.0902472	0.0137232	4.82462e-11	155344
F-fish liking (derived food-liking factor)	rs1724417	17	43672118	G	A	0.1727	-0.100248	0.0134399	8.71894e-14	155344
F-fish liking (derived food-liking factor)	rs13074519	3	83622478	G	A	0.426	-0.0561237	0.0102734	4.68091e-08	155344
F-fish liking (derived food-liking factor)	rs1307813	14	29755868	A	C	0.3574	-0.0731176	0.0106005	5.2903e-12	155344
F-fish liking (derived food-liking factor)	rs9836543	3	118336471	A	G	0.3438	-0.0686038	0.0106956	1.41529e-10	155344
F-fish liking (derived food-liking factor)	rs55865909	16	6510511	A	G	0.1215	-0.0863672	0.0155495	2.78637e-08	155344
F-fish liking (derived food-liking factor)	rs11859365	16	83683945	C	A	0.2532	0.118585	0.0116826	3.29592e-24	155344
F-fish liking (derived food-liking factor)	rs2110529	2	59497127	C	T	0.4716	-0.0886492	0.0101767	3.01155e-18	155344
F-fish liking (derived food-liking factor)	rs2526389	3	50192826	T	C	0.4223	0.0713051	0.0102852	4.12617e-12	155344
F-fish liking (derived food-liking factor)	rs2614945	7	3601640	A	T	0.3908	-0.056811	0.0104116	4.85574e-08	155344
F-fish liking (derived food-liking factor)	rs6041381	20	12463411	C	G	0.2837	0.0689231	0.0112693	9.59528e-10	155344
F-fish liking (derived food-liking factor)	rs2413045	22	31665862	G	A	0.2002	-0.0795037	0.0126955	3.79263e-10	155344
F-fish liking (derived food-liking factor)	rs838133	19	49259529	G	A	0.4506	0.0731714	0.0102102	7.69378e-13	155344
F-fruit liking (derived food-liking factor)	rs34384674	5	93486950	A	G	0.1319	0.093541	0.0165372	1.54567e-08	159218
F-fruit liking (derived food-liking factor)	rs17023032	3	85622242	A	C	0.3708	-0.0781118	0.0115852	1.55826e-11	159218
F-fruit liking (derived food-liking factor)	rs11059448	12	128527318	G	A	0.0734	0.124924	0.0214572	5.81532e-09	159218
F-fruit liking (derived food-liking factor)	rs13431341	2	167213006	T	C	0.3363	0.0650245	0.0118446	4.02339e-08	159218
F-fruit liking (derived food-liking factor)	rs6775319	3	18758501	T	A	0.2689	-0.0784177	0.0126207	5.18483e-10	159218
F-fruit liking (derived food-liking factor)	rs4929925	11	8655187	A	C	0.3448	-0.0919718	0.0117733	5.63289e-15	159218
F-fruit liking (derived food-liking factor)	rs7798470	7	42294879	G	C	0.3596	-0.0651344	0.0116609	2.32756e-08	159218
F-fruit liking (derived food-liking factor)	rs10249294	7	143723137	A	G	0.3737	0.131404	0.0115669	6.5862e-30	159218
F-fruit liking (derived food-liking factor)	rs35260863	14	22043949	C	T	0.1015	-0.112112	0.01853	1.44585e-09	159218
F-fruit liking (derived food-liking factor)	rs862227	16	73602926	G	A	0.4577	-0.0689873	0.011232	8.14787e-10	159218
F-fruit liking (derived food-liking factor)	rs2410952	5	106463024	T	C	0.3833	-0.0632569	0.0115096	3.8853e-08	159218
F-fruit liking (derived food-liking factor)	rs9759809	4	91225024	C	A	0.3656	-0.0641205	0.0116194	3.42098e-08	159218
F-fruit liking (derived food-liking factor)	rs1775255	6	51243035	T	G	0.4783	-0.0930894	0.0112023	9.58284e-17	159218
F-fruit liking (derived food-liking factor)	rs11879227	19	46193351	G	A	0.1835	0.107419	0.0144568	1.08315e-13	159218
F-glutamate liking (derived food-liking factor)	rs9829032	3	85683600	G	A	0.4126	0.08228	0.0147702	2.53737e-08	159473
F-glutamate liking (derived food-liking factor)	rs12653379	5	153133520	G	A	0.3324	0.0937018	0.0154358	1.27566e-09	159473
F-glutamate liking (derived food-liking factor)	rs6808550	3	25107866	G	A	0.4275	0.109248	0.0146981	1.06316e-13	159473
F-glutamate liking (derived food-liking factor)	rs9537160	13	56109838	T	C	0.2785	0.0966349	0.0162213	2.5648e-09	159473
F-glutamate liking (derived food-liking factor)	rs28706835	1	248520460	G	A	0.3105	0.116	0.0157152	1.5661e-13	159473
F-glutamate liking (derived food-liking factor)	rs10761661	10	64525135	T	C	0.4507	0.0834111	0.014614	1.14566e-08	159473
F-glutamate liking (derived food-liking factor)	rs10809247	9	10933475	C	G	0.4518	0.0803245	0.0146108	3.84982e-08	159473
F-glutamate liking (derived food-liking factor)	rs6135558	20	15797818	G	A	0.4289	-0.0826841	0.0146921	1.82521e-08	159473
F-glutamate liking (derived food-liking factor)	rs12721051	19	45422160	G	C	0.1833	-0.121843	0.0187934	8.97256e-11	159473
F-glutamate liking (derived food-liking factor)	rs838133	19	49259529	G	A	0.4506	0.150004	0.0146143	1.0217e-24	159473
F-healthy breakfast food liking (derived food-liking factor)	rs8005245	14	20586042	C	G	0.4115	-0.0868949	0.0133768	8.2515e-11	143879
F-healthy breakfast food liking (derived food-liking factor)	rs206309	3	162493156	A	G	0.3821	0.0972623	0.0135476	7.00713e-13	143879
F-healthy breakfast food liking (derived food-liking factor)	rs3105049	13	55941509	T	C	0.2715	-0.106462	0.0148017	6.35935e-13	143879
F-healthy breakfast food liking (derived food-liking factor)	rs11071754	15	63786934	A	C	0.4904	-0.0720096	0.013168	4.53804e-08	143879
F-healthy breakfast food liking (derived food-liking factor)	rs9265179	6	31289460	C	T	0.3439	-0.0976188	0.0138583	1.86697e-12	143879
F-healthy breakfast food liking (derived food-liking factor)	rs77791627	7	1670353	T	C	0.3359	-0.0865094	0.0139376	5.40401e-10	143879
F-healthy breakfast food liking (derived food-liking factor)	rs1788760	18	21137442	G	A	0.3296	0.0888129	0.0140039	2.26806e-10	143879
F-healthy breakfast food liking (derived food-liking factor)	rs3122703	9	15608986	T	A	0.4611	0.0793809	0.0132056	1.84218e-09	143879
F-healthy breakfast food liking (derived food-liking factor)	rs17817288	16	53807764	G	A	0.4841	0.11654	0.0131723	8.95694e-19	143879
F-healthy food liking (derived food-liking factor)	rs11708136	3	196143990	T	C	0.3912	-0.0886418	0.0148695	2.50222e-09	150899
F-healthy food liking (derived food-liking factor)	rs290703	1	72876286	A	G	0.3714	0.0964944	0.0150185	1.31818e-10	150899
F-healthy food liking (derived food-liking factor)	rs206274	3	162626846	G	A	0.3029	0.0869207	0.015792	3.71044e-08	150899
F-healthy food liking (derived food-liking factor)	rs17817288	16	53807764	G	A	0.4841	0.0924475	0.0145205	1.9318e-10	150899
F-healthy food liking (derived food-liking factor)	rs3122703	9	15608986	T	A	0.4611	0.0854226	0.0145573	4.41053e-09	150899
F-healthy food liking (derived food-liking factor)	rs2854003	6	31313984	A	G	0.406	-0.085526	0.0147767	7.12713e-09	150899
F-healthy food liking (derived food-liking factor)	rs11168988	12	49755234	G	A	0.1644	0.107061	0.0195787	4.54485e-08	150899
F-healthy food liking (derived food-liking factor)	rs3105049	13	55941509	T	C	0.2715	-0.0892589	0.0163167	4.49064e-08	150899
F-highly palatable foods liking (derived food-liking factor)	rs9397584	6	153388522	T	C	0.2834	0.0226102	0.00393714	9.3129e-09	158666
F-highly palatable foods liking (derived food-liking factor)	rs2470578	3	17330092	A	G	0.4899	0.021818	0.00354926	7.88613e-10	158666
F-highly palatable foods liking (derived food-liking factor)	rs2945319	8	8088933	C	T	0.4731	-0.025507	0.00355368	7.09243e-13	158666
F-highly palatable foods liking (derived food-liking factor)	rs35626515	16	28649651	A	C	0.4032	0.0234822	0.00361697	8.45725e-11	158666
F-highly palatable foods liking (derived food-liking factor)	rs77735344	6	25785874	T	A	0.0759	-0.0366429	0.00669944	4.51181e-08	158666
F-highly palatable foods liking (derived food-liking factor)	rs4649981	1	73652349	A	G	0.4664	-0.0232329	0.00355657	6.47263e-11	158666
F-highly palatable foods liking (derived food-liking factor)	rs6985751	8	143328290	G	A	0.4441	0.0235851	0.00357092	3.98181e-11	158666
F-highly palatable foods liking (derived food-liking factor)	rs73288458	20	43433547	G	C	0.3103	-0.0211514	0.00383529	3.48866e-08	158666
F-highly palatable foods liking (derived food-liking factor)	rs76395182	3	85547337	G	T	0.3529	-0.0239819	0.00371285	1.05293e-10	158666
F-highly palatable foods liking (derived food-liking factor)	rs12195577	6	18791044	C	T	0.4596	-0.0206872	0.00356018	6.21985e-09	158666
F-highly palatable foods liking (derived food-liking factor)	rs55873205	2	159311576	G	C	0.2777	-0.0243885	0.00396162	7.45093e-10	158666
F-highly palatable foods liking (derived food-liking factor)	rs6673455	1	21361048	C	T	0.3976	-0.0218823	0.00362538	1.58104e-09	158666
F-highly palatable foods liking (derived food-liking factor)	rs7587672	2	191723275	C	G	0.2606	-0.0228278	0.00404196	1.62595e-08	158666
F-highly palatable foods liking (derived food-liking factor)	rs814573	19	45424351	T	A	0.1806	-0.0453828	0.00461224	7.59889e-23	158666
F-highly palatable foods liking (derived food-liking factor)	rs7712317	5	153246661	C	T	0.1665	0.0271349	0.00476276	1.21718e-08	158666
F-highly palatable foods liking (derived food-liking factor)	rs2043539	7	12253880	A	G	0.4178	-0.020185	0.00359748	2.0131e-08	158666
F-highly palatable foods liking (derived food-liking factor)	rs10128495	10	21123825	T	G	0.3346	0.0221657	0.00376023	3.75201e-09	158666
F-lentils/beans liking (derived food-liking factor)	rs2287922	19	49232226	A	G	0.5354	-0.041411	0.006695	6.26e-10	159108
F-lentils/beans liking (derived food-liking factor)	rs4294042	6	107916530	A	G	0.3999	-0.037386	0.006844	4.72e-08	159108
F-lentils/beans liking (derived food-liking factor)	rs1572198	13	58330048	T	C	0.2594	-0.046067	0.007671	1.93e-09	159108
F-low caloric food liking (derived food-liking factor)	rs6460717	7	71832272	C	G	0.4605	-0.0777185	0.0132332	4.28003e-09	154998
F-low caloric food liking (derived food-liking factor)	rs4364183	3	18809536	A	G	0.2857	-0.0978716	0.0146009	2.04026e-11	154998
F-low caloric food liking (derived food-liking factor)	rs4486206	8	10127970	G	A	0.2332	0.0858896	0.0155981	3.66178e-08	154998
F-low caloric food liking (derived food-liking factor)	rs933738	12	49943122	G	A	0.1728	0.102489	0.0174461	4.23895e-09	154998
F-low caloric food liking (derived food-liking factor)	rs10898126	11	83188844	T	G	0.4069	-0.0759952	0.0134267	1.5135e-08	154998
F-low caloric food liking (derived food-liking factor)	rs224111	10	64552010	A	G	0.3913	-0.074476	0.0135151	3.57659e-08	154998
F-low caloric food liking (derived food-liking factor)	rs9537116	13	56016414	A	G	0.2656	0.117118	0.0149347	4.43441e-15	154998
F-low caloric food liking (derived food-liking factor)	rs11879227	19	46193351	G	A	0.1835	0.103389	0.0170404	1.30103e-09	154998
F-meat liking (derived food-liking factor)	rs76395182	3	85547337	G	T	0.3529	-0.0834494	0.0125396	2.83568e-11	158509
F-meat liking (derived food-liking factor)	rs4233100	1	73556893	T	A	0.4985	-0.0764258	0.0119847	1.80666e-10	158509
F-meat liking (derived food-liking factor)	rs2733481	3	17320397	A	G	0.4507	0.0709336	0.0120434	3.86534e-09	158509
F-meat liking (derived food-liking factor)	rs8083301	18	21078579	T	A	0.3508	-0.0775902	0.0125567	6.44423e-10	158509
F-meat liking (derived food-liking factor)	rs11911432	21	34370555	G	T	0.2292	0.0804206	0.0142567	1.69153e-08	158509
F-meat liking (derived food-liking factor)	rs72614026	8	143403979	C	T	0.0492	0.157301	0.0277057	1.36613e-08	158509
F-meat liking (derived food-liking factor)	rs186775337	2	206956260	C	T	0.3988	-0.0751178	0.012238	8.35139e-10	158509
F-meat liking (derived food-liking factor)	rs9393688	6	26207174	T	A	0.2641	-0.08098	0.0135926	2.55887e-09	158509
F-meat liking (derived food-liking factor)	rs75189942	3	62428323	T	C	0.0534	-0.147684	0.0266528	3.00671e-08	158509
F-meat liking (derived food-liking factor)	rs61880662	11	30901989	G	A	0.1491	-0.0923115	0.0168236	4.08735e-08	158509
F-meat liking (derived food-liking factor)	rs1006945	20	37458009	T	G	0.4705	-0.0674092	0.0120056	1.96769e-08	158509
F-oily fish liking (derived food-liking factor)	rs10219331	11	132697663	T	C	0.4255	0.0719213	0.013129	4.30078e-08	158547
F-oily fish liking (derived food-liking factor)	rs62171962	2	77224930	T	C	0.2407	0.092142	0.0151839	1.29189e-09	158547
F-oily fish liking (derived food-liking factor)	rs3106840	2	44858586	A	G	0.2173	-0.096187	0.0157398	9.89743e-10	158547
F-oily fish liking (derived food-liking factor)	rs6800021	3	50190346	A	G	0.4216	0.0803028	0.0131451	1.00281e-09	158547
F-oily fish liking (derived food-liking factor)	rs62033400	16	53811788	G	A	0.3958	0.0724978	0.0132739	4.71683e-08	158547
F-oily fish liking (derived food-liking factor)	rs10043587	5	144130459	G	A	0.481	0.0815304	0.0129919	3.48521e-10	158547
F-oily fish liking (derived food-liking factor)	rs967168	5	164621218	A	C	0.3767	0.0795673	0.0133962	2.85822e-09	158547
F-oily fish liking (derived food-liking factor)	rs55865909	16	6510511	A	G	0.1215	-0.108346	0.0198687	4.94926e-08	158547
F-oily fish liking (derived food-liking factor)	rs16961150	16	83681015	G	C	0.2499	0.104201	0.0149929	3.65165e-12	158547
F-oily fish liking (derived food-liking factor)	rs1724417	17	43672118	G	A	0.1727	-0.100551	0.0171732	4.7665e-09	158547
F-oily fish liking (derived food-liking factor)	rs2110529	2	59497127	C	T	0.4716	-0.0967877	0.0130035	9.82624e-14	158547
F-oily fish liking (derived food-liking factor)	rs3105049	13	55941509	T	C	0.2715	-0.105892	0.0145958	4.01759e-13	158547
F-salad vegetables liking (derived food-liking factor)	rs4532156	3	18783476	C	T	0.2804	-0.0851354	0.0124669	8.55734e-12	159432
F-salad vegetables liking (derived food-liking factor)	rs4486206	8	10127970	G	A	0.2332	0.0903322	0.0132431	9.03539e-12	159432
F-salad vegetables liking (derived food-liking factor)	rs62462026	7	88332593	G	A	0.4777	0.0625654	0.0112113	2.39753e-08	159432
F-salad vegetables liking (derived food-liking factor)	rs34662493	12	109947194	G	A	0.0954	-0.112873	0.019063	3.19862e-09	159432
F-salad vegetables liking (derived food-liking factor)	rs9537137	13	56071468	A	G	0.2793	-0.0824424	0.0124819	3.97685e-11	159432
F-salad vegetables liking (derived food-liking factor)	rs10760399	9	128493296	G	C	0.3835	-0.0651942	0.0115172	1.50829e-08	159432
F-salad vegetables liking (derived food-liking factor)	rs34210137	2	144154917	G	A	0.4002	0.0697375	0.0114302	1.05288e-09	159432
F-salad vegetables liking (derived food-liking factor)	rs7619139	3	25110415	A	T	0.4111	0.0842449	0.0113815	1.34238e-13	159432
F-salad vegetables liking (derived food-liking factor)	rs4728071	7	127186449	C	T	0.2108	0.0803549	0.0137298	4.84018e-09	159432
F-salad vegetables liking (derived food-liking factor)	rs1017679	15	51968419	T	C	0.261	0.070532	0.0127512	3.17707e-08	159432
F-salad vegetables liking (derived food-liking factor)	rs13135092	4	103198082	G	A	0.0811	0.119003	0.020514	6.59024e-09	159432
F-salty food liking (derived food-liking factor)	rs814573	19	45424351	T	A	0.1806	-0.105007	0.0158612	3.58305e-11	156509
F-salty food liking (derived food-liking factor)	rs9876378	3	85071278	A	G	0.3757	0.0723664	0.0125987	9.24853e-09	156509
F-salty food liking (derived food-liking factor)	rs2049603	7	113986650	A	G	0.4978	0.0794538	0.0122033	7.47241e-11	156509
F-salty food liking (derived food-liking factor)	rs12653396	5	87847273	A	T	0.4324	-0.0767047	0.0123163	4.72659e-10	156509
F-salty food liking (derived food-liking factor)	rs9950657	18	36996814	G	C	0.4333	0.0703599	0.0123132	1.10239e-08	156509
F-salty food liking (derived food-liking factor)	rs750090	4	152931436	C	T	0.3565	-0.0787686	0.0127391	6.28074e-10	156509
F-salty food liking (derived food-liking factor)	rs75826611	8	143323591	G	A	0.3669	0.0864374	0.01266	8.63372e-12	156509
F-salty food liking (derived food-liking factor)	rs10502967	18	50792090	T	C	0.4039	0.0764691	0.012435	7.77272e-10	156509
F-salty food liking (derived food-liking factor)	rs4655848	1	87919920	T	C	0.4108	0.0724389	0.0124021	5.19357e-09	156509
F-salty food liking (derived food-liking factor)	rs72697076	9	3235843	A	C	0.0693	-0.144963	0.0240254	1.60195e-09	156509
F-salty food liking (derived food-liking factor)	rs543760429	22	43147206	C	T	0.0379	0.242976	0.0319531	2.86796e-14	156509
F-salty food liking (derived food-liking factor)	rs1449559	8	76553809	T	A	0.4752	0.0712029	0.0122182	5.62285e-09	156509
F-sauces liking (derived food-liking factor)	rs671722	2	104387855	A	G	0.4129	-0.0813497	0.0140239	6.60064e-09	158928
F-sauces liking (derived food-liking factor)	rs838133	19	49259529	G	A	0.4506	0.10147	0.0138774	2.63369e-13	158928
F-sauces liking (derived food-liking factor)	rs848307	1	16319232	G	A	0.0997	0.129098	0.0230466	2.12367e-08	158928
F-sauces liking (derived food-liking factor)	rs814573	19	45424351	T	A	0.1806	-0.112031	0.017949	4.33037e-10	158928
F-sauces liking (derived food-liking factor)	rs922234	5	153159954	G	C	0.3326	0.0963212	0.0146553	4.94888e-11	158928
F-sauces liking (derived food-liking factor)	rs2043539	7	12253880	A	G	0.4178	-0.0786382	0.014	1.9428e-08	158928
F-sauces liking (derived food-liking factor)	rs544012575	6	153375060	A	G	0.2846	0.0854645	0.0153023	2.33584e-08	158928
F-sauces liking (derived food-liking factor)	rs12024899	1	73678888	A	C	0.3249	0.0831125	0.0147431	1.72652e-08	158928
F-sauces liking (derived food-liking factor)	rs7330681	13	56102131	G	A	0.271	-0.0965333	0.0155346	5.16215e-10	158928
F-savour/caloric food liking (derived food-liking factor)	rs12024497	1	91151544	G	T	0.4142	-0.0670763	0.011677	9.22901e-09	158684
F-savour/caloric food liking (derived food-liking factor)	rs4649981	1	73652349	A	G	0.4664	-0.0776122	0.0115298	1.68013e-11	158684
F-savour/caloric food liking (derived food-liking factor)	rs35626515	16	28649651	A	C	0.4032	0.0641629	0.0117256	4.44921e-08	158684
F-savour/caloric food liking (derived food-liking factor)	rs1121954	2	159387015	C	T	0.2708	-0.0815331	0.0129438	2.99587e-10	158684
F-savour/caloric food liking (derived food-liking factor)	rs4350094	8	143378869	T	C	0.4708	0.0663366	0.0115234	8.57896e-09	158684
F-savour/caloric food liking (derived food-liking factor)	rs76395182	3	85547337	G	T	0.3529	-0.071549	0.0120365	2.77551e-09	158684
F-savour/caloric food liking (derived food-liking factor)	rs2447097	17	2278064	G	T	0.4608	0.0751993	0.0115393	7.18228e-11	158684
F-savour/caloric food liking (derived food-liking factor)	rs61779135	1	21532625	A	G	0.3948	-0.0700527	0.0117672	2.62904e-09	158684
F-savour/caloric food liking (derived food-liking factor)	rs9393688	6	26207174	T	A	0.2641	-0.0779561	0.0130472	2.30173e-09	158684
F-savour/caloric food liking (derived food-liking factor)	rs12682352	8	8646246	C	T	0.4742	-0.0910285	0.0115191	2.73619e-15	158684
F-savour/caloric food liking (derived food-liking factor)	rs7587672	2	191723275	C	G	0.2606	-0.0800923	0.0131034	9.8183e-10	158684
F-savour/caloric food liking (derived food-liking factor)	rs73288458	20	43433547	G	C	0.3103	-0.0690821	0.0124334	2.75741e-08	158684
F-savoury food liking (derived food-liking factor)	rs814573	19	45424351	T	A	0.1806	-0.114517	0.014985	2.13697e-14	157915
F-savoury food liking (derived food-liking factor)	rs6808550	3	25107866	G	A	0.4275	0.0890074	0.0116522	2.19451e-14	157915
F-savoury food liking (derived food-liking factor)	rs2236295	10	64564892	T	G	0.3992	0.0903815	0.0117707	1.60963e-14	157915
F-savoury food liking (derived food-liking factor)	rs921966	2	104319974	C	T	0.3945	-0.0739007	0.0117946	3.7128e-10	157915
F-savoury food liking (derived food-liking factor)	rs1411112	1	204679248	A	G	0.1116	-0.110224	0.0183074	1.73617e-09	157915
F-savoury food liking (derived food-liking factor)	rs6421143	5	153120718	G	A	0.3333	0.0877304	0.0122287	7.27652e-13	157915
F-savoury food liking (derived food-liking factor)	rs80028338	17	44161470	C	A	0.2051	-0.101692	0.0142766	1.05599e-12	157915
F-savoury food liking (derived food-liking factor)	rs41271151	9	23692125	G	C	0.1615	0.0895101	0.0156648	1.10295e-08	157915
F-savoury food liking (derived food-liking factor)	rs58449464	2	77334916	C	T	0.2647	0.0956401	0.0130663	2.48756e-13	157915
F-savoury food liking (derived food-liking factor)	rs2110529	2	59497127	C	T	0.4716	-0.0749333	0.0115477	8.63904e-11	157915
F-savoury food liking (derived food-liking factor)	rs11637716	15	51965186	C	T	0.4422	0.0633302	0.0116069	4.86214e-08	157915
F-savoury food liking (derived food-liking factor)	rs10168014	2	162105737	G	A	0.1976	0.0798472	0.0144769	3.47777e-08	157915
F-savoury food liking (derived food-liking factor)	rs56137030	16	53825905	A	G	0.3945	0.0958485	0.0117946	4.41908e-16	157915
F-savoury food liking (derived food-liking factor)	rs34958196	7	73043101	A	G	0.1281	-0.0958294	0.0172487	2.76408e-08	157915
F-savoury food liking (derived food-liking factor)	rs1603460	12	23092626	T	G	0.4238	-0.0646235	0.0116653	3.02812e-08	157915
F-savoury food liking (derived food-liking factor)	rs7872912	9	15761077	T	C	0.4713	0.0718201	0.0115481	4.9962e-10	157915
F-savoury food liking (derived food-liking factor)	rs838133	19	49259529	G	A	0.4506	0.131004	0.0115857	1.20637e-29	157915
F-savoury food liking (derived food-liking factor)	rs3105049	13	55941509	T	C	0.2715	-0.132189	0.0129617	2.01628e-24	157915
F-savoury food liking (derived food-liking factor)	rs11859365	16	83683945	C	A	0.2532	0.115221	0.0132565	3.57311e-18	157915
F-savoury food liking (derived food-liking factor)	rs13029813	2	207046344	C	T	0.3382	-0.0745298	0.0121846	9.55325e-10	157915
F-savoury food liking (derived food-liking factor)	rs12629607	3	85583608	C	T	0.3501	-0.105388	0.0120849	2.76682e-18	157915
F-savoury food liking (derived food-liking factor)	rs115003386	3	155310977	C	G	0.047	-0.155408	0.0272375	1.15888e-08	157915
F-seafood liking (derived food-liking factor)	rs715280	2	77301099	A	G	0.2603	0.0801814	0.0113103	1.34833e-12	156740
F-seafood liking (derived food-liking factor)	rs2110529	2	59497127	C	T	0.4716	-0.0771916	0.0099419	8.2119e-15	156740
F-seafood liking (derived food-liking factor)	rs78431265	4	139449110	C	T	0.1676	-0.0731775	0.0132872	3.64266e-08	156740
F-seafood liking (derived food-liking factor)	rs1136778	6	32489711	G	A	0.0802	-0.162538	0.0182727	5.83656e-19	156740
F-seafood liking (derived food-liking factor)	rs3105049	13	55941509	T	C	0.2715	-0.105316	0.0111593	3.81695e-21	156740
F-seafood liking (derived food-liking factor)	rs11859365	16	83683945	C	A	0.2532	0.104064	0.0114131	7.6562e-20	156740
F-seafood liking (derived food-liking factor)	rs7682682	4	32801698	G	C	0.2421	-0.0640183	0.011586	3.28601e-08	156740
F-seafood liking (derived food-liking factor)	rs140382641	9	15597149	T	C	0.4895	-0.0781719	0.00992804	3.43885e-15	156740
F-seafood liking (derived food-liking factor)	rs379401	16	73830364	G	C	0.437	-0.0563877	0.0100056	1.7443e-08	156740
F-seafood liking (derived food-liking factor)	rs76084961	3	85604041	G	T	0.3772	-0.0886211	0.0102395	4.93563e-18	156740
F-seafood liking (derived food-liking factor)	rs4552632	5	164574688	A	G	0.3825	0.0701014	0.0102118	6.66183e-12	156740
F-seafood liking (derived food-liking factor)	rs5020205	9	3971439	C	G	0.3407	-0.0573989	0.0104715	4.21919e-08	156740
F-seafood liking (derived food-liking factor)	rs1848797	10	64552934	G	A	0.3944	0.0755173	0.0101549	1.03369e-13	156740
F-seafood liking (derived food-liking factor)	rs1724417	17	43672118	G	A	0.1727	-0.0883268	0.0131299	1.72997e-11	156740
F-seafood liking (derived food-liking factor)	rs920990	13	58701434	T	C	0.4545	0.0660854	0.00996721	3.35051e-11	156740
F-seafood liking (derived food-liking factor)	rs1319815	3	30844004	G	C	0.2938	-0.0610068	0.0108955	2.15278e-08	156740
F-seafood liking (derived food-liking factor)	rs12538685	7	78936468	T	G	0.3017	-0.0664755	0.0108126	7.84744e-10	156740
F-seafood liking (derived food-liking factor)	rs1281943	6	32598090	C	T	0.0861	-0.16557	0.0176924	8.10573e-21	156740
F-seafood liking (derived food-liking factor)	rs3909727	11	126587382	G	A	0.1639	0.0866395	0.0134066	1.03026e-10	156740
F-seafood liking (derived food-liking factor)	rs6957780	7	68030709	A	G	0.4492	0.0560309	0.00997748	1.95725e-08	156740
F-seafood liking (derived food-liking factor)	rs2526389	3	50192826	T	C	0.4223	0.0622097	0.0100479	5.96674e-10	156740
F-seafood liking (derived food-liking factor)	rs73728611	6	32589363	G	A	0.1217	-0.165682	0.01518	9.82628e-28	156740
F-seafood liking (derived food-liking factor)	rs117108573	6	32489679	T	C	0.079	-0.164236	0.018399	4.40312e-19	156740
F-seafood liking (derived food-liking factor)	rs624565	18	40947391	T	C	0.3397	-0.0741155	0.010479	1.51872e-12	156740
F-seafood liking (derived food-liking factor)	rs62273284	3	118361683	T	C	0.3792	-0.0643915	0.0102289	3.07261e-10	156740
F-seafood liking (derived food-liking factor)	rs35511257	6	32545392	C	G	0.0927	-0.162164	0.0171129	2.63896e-21	156740
F-seafood liking (derived food-liking factor)	rs11031140	11	30608133	A	G	0.1933	0.0688352	0.012568	4.32541e-08	156740
F-seafood liking (derived food-liking factor)	rs3731769	2	162107295	T	G	0.2989	0.0651936	0.0108414	1.8167e-09	156740
F-seafood liking (derived food-liking factor)	rs56137030	16	53825905	A	G	0.3945	0.0776293	0.0101545	2.09207e-14	156740
F-seafood liking (derived food-liking factor)	rs7148387	14	29775132	G	A	0.4101	-0.062166	0.0100903	7.22985e-10	156740
F-seafood liking (derived food-liking factor)	rs12439895	15	67707001	T	A	0.251	-0.0646256	0.0114462	1.64179e-08	156740
F-seafood liking (derived food-liking factor)	rs1402940	8	114116686	T	G	0.305	0.0603056	0.0107794	2.21239e-08	156740
F-seafood liking (derived food-liking factor)	rs838133	19	49259529	G	A	0.4506	0.0646286	0.00997465	9.21602e-11	156740
F-seafood liking (derived food-liking factor)	rs6041381	20	12463411	C	G	0.2837	0.0634578	0.0110093	8.2141e-09	156740
F-sharp flavour liking (derived food-liking factor)	rs11680553	2	44578898	C	T	0.3769	-0.0638609	0.0091821	3.52717e-12	152547
F-sharp flavour liking (derived food-liking factor)	rs149328785	6	157326236	T	C	0.2683	-0.062673	0.0100429	4.36024e-10	152547
F-sharp flavour liking (derived food-liking factor)	rs7844683	8	35078898	G	A	0.4129	0.0516831	0.00903765	1.07378e-08	152547
F-sharp flavour liking (derived food-liking factor)	rs607863	1	88777911	C	T	0.2922	-0.0558946	0.0097845	1.11285e-08	152547
F-sharp flavour liking (derived food-liking factor)	rs71328455	3	83946294	C	T	0.2083	0.0613217	0.0109574	2.18903e-08	152547
F-sharp flavour liking (derived food-liking factor)	rs12665383	6	140561696	T	C	0.3526	0.0668463	0.00931336	7.1019e-13	152547
F-sharp flavour liking (derived food-liking factor)	rs7423637	2	145818064	T	A	0.3094	0.0592885	0.00962632	7.32082e-10	152547
F-sharp flavour liking (derived food-liking factor)	rs2457437	8	22731695	C	A	0.331	0.0522631	0.00945599	3.25781e-08	152547
F-sharp flavour liking (derived food-liking factor)	rs2532387	17	44313522	T	G	0.2169	-0.111619	0.0107968	4.73739e-25	152547
F-sharp flavour liking (derived food-liking factor)	rs7709884	5	153054326	A	G	0.1767	0.0655289	0.0116664	1.94416e-08	152547
F-sharp flavour liking (derived food-liking factor)	rs224111	10	64552010	A	G	0.3913	-0.056317	0.00911753	6.54199e-10	152547
F-sharp flavour liking (derived food-liking factor)	rs1093462	3	117747756	T	C	0.081	0.0929778	0.0163092	1.19155e-08	152547
F-sharp flavour liking (derived food-liking factor)	rs66983974	4	32223180	T	A	0.3517	0.0523269	0.00931879	1.96328e-08	152547
F-sharp flavour liking (derived food-liking factor)	rs6954610	7	133618986	G	A	0.4693	-0.052533	0.00891629	3.82014e-09	152547
F-sharp flavour liking (derived food-liking factor)	rs2183271	10	21957229	C	T	0.3603	-0.0519284	0.00926859	2.11137e-08	152547
F-sharp flavour liking (derived food-liking factor)	rs9527736	13	58536148	A	G	0.2966	0.0643784	0.00974198	3.88638e-11	152547
F-sharp flavour liking (derived food-liking factor)	rs28158	5	102595892	G	C	0.325	0.0528792	0.00950037	2.60625e-08	152547
F-sharp flavour liking (derived food-liking factor)	rs628941	11	30758377	A	G	0.4292	0.0490327	0.00899005	4.92178e-08	152547
F-sharp flavour liking (derived food-liking factor)	rs7664271	4	159865915	G	C	0.3374	0.0540079	0.009411	9.53462e-09	152547
F-sharp flavour liking (derived food-liking factor)	rs17044006	2	53233044	C	G	0.2167	-0.058889	0.0108004	4.96723e-08	152547
F-sharp flavour liking (derived food-liking factor)	rs9257133	6	28723421	T	C	0.1167	-0.131284	0.0138594	2.73139e-21	152547
F-sharp flavour liking (derived food-liking factor)	rs56096330	7	77791389	A	G	0.1834	-0.0691148	0.0114982	1.84466e-09	152547
F-sharp flavour liking (derived food-liking factor)	rs9590856	13	45367505	T	C	0.4847	-0.0506853	0.00890363	1.25083e-08	152547
F-sharp flavour liking (derived food-liking factor)	rs7226371	18	1850771	G	A	0.1521	0.0707813	0.0123907	1.1137e-08	152547
F-sharp flavour liking (derived food-liking factor)	rs11714337	3	71582521	A	G	0.4334	0.0601542	0.00897948	2.09742e-11	152547
F-sharp flavour liking (derived food-liking factor)	rs2006810	7	69902152	C	T	0.3931	-0.0630478	0.00911011	4.4962e-12	152547
F-sharp flavour liking (derived food-liking factor)	rs1956238	14	29731983	A	C	0.4056	-0.0521024	0.00906245	8.96332e-09	152547
F-sharp flavour liking (derived food-liking factor)	rs13383034	2	45155276	T	C	0.3078	0.125894	0.00964015	5.62322e-39	152547
F-sharp flavour liking (derived food-liking factor)	rs12413585	10	118016664	A	G	0.4775	0.0640133	0.00890849	6.68854e-13	152547
F-sharp flavour liking (derived food-liking factor)	rs4432233	15	37898968	G	T	0.3996	-0.0496259	0.00908449	4.68933e-08	152547
F-sharp flavour liking (derived food-liking factor)	rs11861627	16	12793139	C	A	0.1807	-0.0885362	0.0115647	1.92196e-14	152547
F-sharp flavour liking (derived food-liking factor)	rs139999228	6	32524711	C	T	0.1996	-0.0757233	0.0111327	1.03254e-11	152547
F-sharp flavour liking (derived food-liking factor)	rs62263063	3	115182229	G	A	0.4671	0.0541078	0.00891879	1.30554e-09	152547
F-sharp flavour liking (derived food-liking factor)	rs6478712	9	128514608	C	T	0.3729	-0.0602171	0.00920173	5.98488e-11	152547
F-sharp flavour liking (derived food-liking factor)	rs834828	2	157210467	T	A	0.4531	0.0534104	0.00893888	2.29999e-09	152547
F-sharp flavour liking (derived food-liking factor)	rs12455474	18	50705765	G	T	0.4015	0.0543698	0.00907735	2.10349e-09	152547
F-sharp flavour liking (derived food-liking factor)	rs3124417	13	55959095	T	C	0.28	-0.0946099	0.00991034	1.34044e-21	152547
F-sharp flavour liking (derived food-liking factor)	rs61951396	13	64993802	T	C	0.0582	0.106947	0.0190061	1.83415e-08	152547
F-sharp flavour liking (derived food-liking factor)	rs11859365	16	83683945	C	A	0.2532	0.0787009	0.0102329	1.46049e-14	152547
F-sharp flavour liking (derived food-liking factor)	rs1356505	18	40705542	C	A	0.3738	-0.0512772	0.00919724	2.47131e-08	152547
F-sharp flavour liking (derived food-liking factor)	rs1234627	8	64574537	A	T	0.2809	0.0708131	0.00990064	8.52891e-13	152547
F-sharp flavour liking (derived food-liking factor)	rs1470764	8	101950038	A	G	0.389	-0.0540223	0.00912722	3.24265e-09	152547
F-sharp flavour liking (derived food-liking factor)	rs113399526	20	47408779	G	A	0.1972	-0.0616574	0.0111835	3.52243e-08	152547
F-sharp flavour liking (derived food-liking factor)	rs307587	3	12110121	A	T	0.2537	0.0581211	0.0102263	1.31955e-08	152547
F-sharp flavour liking (derived food-liking factor)	rs34385798	18	21077259	C	A	0.4622	0.054394	0.00892501	1.09736e-09	152547
F-small fish liking (derived food-liking factor)	rs55985303	2	77224951	A	G	0.2407	0.0962759	0.0116927	1.8127e-16	150746
F-small fish liking (derived food-liking factor)	rs1984899	16	55325789	C	T	0.3555	0.0615836	0.0104431	3.69981e-09	150746
F-small fish liking (derived food-liking factor)	rs271078	5	144536751	A	G	0.4991	-0.0558266	0.00999746	2.34936e-08	150746
F-small fish liking (derived food-liking factor)	rs2859972	7	18373516	G	T	0.2428	-0.0693476	0.0116581	2.70733e-09	150746
F-small fish liking (derived food-liking factor)	rs6789291	3	118325483	C	A	0.3322	-0.0715864	0.0106129	1.52818e-11	150746
F-small fish liking (derived food-liking factor)	rs10257982	7	3334597	C	T	0.4536	-0.0547625	0.0100408	4.92449e-08	150746
F-small fish liking (derived food-liking factor)	rs2110529	2	59497127	C	T	0.4716	-0.0697134	0.0100136	3.35804e-12	150746
F-small fish liking (derived food-liking factor)	rs12629607	3	85583608	C	T	0.3501	-0.0950592	0.0104795	1.17943e-19	150746
F-small fish liking (derived food-liking factor)	rs12620493	2	157622147	G	A	0.3855	0.0562698	0.0102704	4.28101e-08	150746
F-small fish liking (derived food-liking factor)	rs1632926	6	29961274	G	A	0.2007	-0.0813004	0.0124805	7.30665e-11	150746
F-small fish liking (derived food-liking factor)	rs56072903	17	44013966	C	T	0.2032	-0.0853683	0.0124229	6.33711e-12	150746
F-small fish liking (derived food-liking factor)	rs2457263	9	15599350	A	C	0.489	-0.0553956	0.00999986	3.03101e-08	150746
F-small fish liking (derived food-liking factor)	rs3909727	11	126587382	G	A	0.1639	0.0765746	0.0135033	1.42131e-08	150746
F-small fish liking (derived food-liking factor)	rs663859	9	106779440	T	C	0.3862	-0.0604234	0.0102669	3.97416e-09	150746
F-small fish liking (derived food-liking factor)	rs11859365	16	83683945	C	A	0.2532	0.112887	0.0114954	9.21727e-23	150746
F-small fish liking (derived food-liking factor)	rs56094641	16	53806453	G	A	0.4054	0.09137	0.0101813	2.85227e-19	150746
F-small fish liking (derived food-liking factor)	rs1307813	14	29755868	A	C	0.3574	-0.0649429	0.0104306	4.77995e-10	150746
F-small fish liking (derived food-liking factor)	rs72755831	1	204737718	T	C	0.0229	-0.188192	0.0334173	1.78584e-08	150746
F-small fish liking (derived food-liking factor)	rs4547767	4	92166437	A	G	0.452	0.0574013	0.0100438	1.09651e-08	150746
F-small fish liking (derived food-liking factor)	rs11012726	10	21797272	C	T	0.3084	-0.0592872	0.0108237	4.31252e-08	150746
F-small fish liking (derived food-liking factor)	rs35793328	11	95490896	T	G	0.3433	0.0585353	0.0105278	2.6968e-08	150746
F-small fish liking (derived food-liking factor)	rs148989365	5	106680676	T	C	0.0383	-0.145656	0.0260459	2.24109e-08	150746
F-small fish liking (derived food-liking factor)	rs150236091	13	55937827	G	A	0.2677	-0.122096	0.0112899	2.93631e-27	150746
F-small fish liking (derived food-liking factor)	rs1469610	11	83193595	A	C	0.4124	-0.061228	0.0101545	1.64328e-09	150746
F-small fish liking (derived food-liking factor)	rs2413045	22	31665862	G	A	0.2002	-0.0799997	0.0124921	1.51346e-10	150746
F-small fish liking (derived food-liking factor)	rs61043970	18	52881622	G	T	0.3318	-0.074138	0.0106162	2.87902e-12	150746
F-small fish liking (derived food-liking factor)	rs1231281	19	49239200	A	G	0.4992	-0.0774221	0.00999745	9.61965e-15	150746
F-small fish liking (derived food-liking factor)	rs4814124	20	12458840	A	T	0.2709	0.0682791	0.0112476	1.27484e-09	150746
F-sodas liking (derived food-liking factor)	rs8047587	16	53798622	T	G	0.44	-0.0875783	0.0141744	6.46534e-10	157911
F-sodas liking (derived food-liking factor)	rs1121954	2	159387015	C	T	0.2708	-0.0955095	0.0158335	1.61814e-09	157911
F-sodas liking (derived food-liking factor)	rs2458203	17	44336651	C	T	0.316	-0.0903629	0.0151339	2.35984e-09	157911
F-strong alcohol liking (derived food-liking factor)	rs2647266	4	106270291	G	A	0.415	-0.0823978	0.0144692	1.23587e-08	157348
F-strong alcohol liking (derived food-liking factor)	rs1937522	13	68080817	G	A	0.4742	-0.0882676	0.0142776	6.31988e-10	157348
F-strong alcohol liking (derived food-liking factor)	rs17271790	5	9619554	T	G	0.1635	0.107611	0.0192777	2.37556e-08	157348
F-strong alcohol liking (derived food-liking factor)	rs1671542	5	88165095	T	C	0.4704	0.100824	0.0142836	1.68051e-12	157348
F-strong alcohol liking (derived food-liking factor)	rs10119226	9	4145662	C	G	0.4155	-0.083417	0.0144667	8.11053e-09	157348
F-strong alcohol liking (derived food-liking factor)	rs4726481	7	141668403	T	G	0.3984	-0.0966941	0.0145624	3.13723e-11	157348
F-strong flavour liking (derived food-liking factor)	rs11216452	11	117424804	A	G	0.442	0.0502613	0.00913619	3.76905e-08	153924
F-strong flavour liking (derived food-liking factor)	rs10861685	12	107382182	C	G	0.1251	-0.0768587	0.0137147	2.09312e-08	153924
F-strong flavour liking (derived food-liking factor)	rs10767910	11	32039609	G	A	0.4436	0.0503451	0.0091328	3.53661e-08	153924
F-strong flavour liking (derived food-liking factor)	rs838133	19	49259529	G	A	0.4506	0.0617539	0.00911913	1.27097e-11	153924
F-strong flavour liking (derived food-liking factor)	rs149328785	6	157326236	T	C	0.2683	-0.062453	0.0102404	1.06937e-09	153924
F-strong flavour liking (derived food-liking factor)	rs6954610	7	133618986	G	A	0.4693	-0.0503515	0.00909166	3.05597e-08	153924
F-strong flavour liking (derived food-liking factor)	rs206017	6	32176211	A	G	0.3999	-0.0550517	0.00926202	2.78464e-09	153924
F-strong flavour liking (derived food-liking factor)	rs200995	6	27813694	C	T	0.1364	-0.105662	0.0132199	1.32131e-15	153924
F-strong flavour liking (derived food-liking factor)	rs2896395	7	127511705	C	T	0.2947	-0.0554512	0.00995213	2.52137e-08	153924
F-strong flavour liking (derived food-liking factor)	rs786272	2	145670892	A	G	0.34	-0.0635138	0.00957815	3.33159e-11	153924
F-strong flavour liking (derived food-liking factor)	rs6478712	9	128514608	C	T	0.3729	-0.0598562	0.00938272	1.77768e-10	153924
F-strong flavour liking (derived food-liking factor)	rs2785503	13	104608126	A	G	0.4556	-0.0517913	0.0091105	1.30974e-08	153924
F-strong flavour liking (derived food-liking factor)	rs7541651	1	72554833	A	T	0.4965	-0.0500308	0.00907473	3.5238e-08	153924
F-strong flavour liking (derived food-liking factor)	rs2006810	7	69902152	C	T	0.3931	-0.0580716	0.0092893	4.06671e-10	153924
F-strong flavour liking (derived food-liking factor)	rs1234627	8	64574537	A	T	0.2809	0.0718444	0.0100954	1.10652e-12	153924
F-strong flavour liking (derived food-liking factor)	rs58889493	3	85622699	A	T	0.372	-0.0652999	0.00938733	3.49631e-12	153924
F-strong flavour liking (derived food-liking factor)	rs2869672	20	47376420	C	T	0.4556	0.0516479	0.0091105	1.43592e-08	153924
F-strong flavour liking (derived food-liking factor)	rs7429279	3	25118637	C	A	0.4105	0.0569619	0.00922348	6.58504e-10	153924
F-strong flavour liking (derived food-liking factor)	rs2183271	10	21957229	C	T	0.3603	-0.058435	0.00945089	6.28912e-10	153924
F-strong flavour liking (derived food-liking factor)	rs12455474	18	50705765	G	T	0.4015	0.0585284	0.00925589	2.55932e-10	153924
F-strong flavour liking (derived food-liking factor)	rs12492113	3	50521402	A	G	0.1248	-0.0860196	0.0137288	3.71311e-10	153924
F-strong flavour liking (derived food-liking factor)	rs11861627	16	12793139	C	A	0.1807	-0.0753717	0.0117921	1.64064e-10	153924
F-strong flavour liking (derived food-liking factor)	rs806374	6	88857320	C	T	0.3417	-0.0534827	0.00956663	2.26354e-08	153924
F-strong flavour liking (derived food-liking factor)	rs62073099	17	44316491	C	G	0.1996	-0.0941591	0.0113517	1.08824e-16	153924
F-strong flavour liking (derived food-liking factor)	rs9527736	13	58536148	A	G	0.2966	0.0664067	0.0099336	2.30825e-11	153924
F-strong flavour liking (derived food-liking factor)	rs628093	11	30758215	A	G	0.4292	0.0566882	0.00916688	6.24873e-10	153924
F-strong flavour liking (derived food-liking factor)	rs809407	12	31590266	T	C	0.4424	-0.0503573	0.00913533	3.54028e-08	153924
F-strong flavour liking (derived food-liking factor)	rs303753	18	21074922	A	G	0.3435	-0.0573986	0.0095546	1.88482e-09	153924
F-strong flavour liking (derived food-liking factor)	rs62263063	3	115182229	G	A	0.4671	0.0612863	0.00909422	1.59435e-11	153924
F-strong flavour liking (derived food-liking factor)	rs922234	5	153159954	G	C	0.3326	0.0571033	0.00963028	3.03755e-09	153924
F-strong flavour liking (derived food-liking factor)	rs11197612	10	118024319	T	C	0.403	0.0563665	0.00925025	1.10461e-09	153924
F-strong flavour liking (derived food-liking factor)	rs3802764	11	95514599	A	T	0.3855	0.0525382	0.00932224	1.74259e-08	153924
F-strong flavour liking (derived food-liking factor)	rs12993426	2	157019446	G	T	0.4851	0.052417	0.00907854	7.75402e-09	153924
F-strong flavour liking (derived food-liking factor)	rs7610856	3	71579022	A	C	0.4323	0.0542468	0.00915885	3.16346e-09	153924
F-strong flavour liking (derived food-liking factor)	rs62461232	7	77765568	T	C	0.1672	-0.0762706	0.0121592	3.54908e-10	153924
F-strong flavour liking (derived food-liking factor)	rs9964229	18	1847408	T	C	0.1518	0.0743361	0.0126447	4.13153e-09	153924
F-strong flavour liking (derived food-liking factor)	rs12220700	10	64561506	G	A	0.4671	0.0619381	0.00909422	9.71203e-12	153924
F-strong flavour liking (derived food-liking factor)	rs1588687	12	17441477	G	A	0.2905	0.0573894	0.00999411	9.33881e-09	153924
F-strong flavour liking (derived food-liking factor)	rs504675	2	45154689	T	C	0.3508	0.0815714	0.00950767	9.52566e-18	153924
F-strong flavour liking (derived food-liking factor)	rs1391438	4	106151843	C	T	0.3137	-0.0591719	0.00977865	1.43836e-09	153924
F-strong flavour liking (derived food-liking factor)	rs3105049	13	55941509	T	C	0.2715	-0.0987412	0.0102022	3.72393e-22	153924
F-strong flavour liking (derived food-liking factor)	rs607863	1	88777911	C	T	0.2922	-0.0578685	0.00997695	6.62267e-09	153924
F-strong flavour liking (derived food-liking factor)	rs1635002	7	86627249	T	C	0.3394	0.0526656	0.00958226	3.88165e-08	153924
F-strong vegetable liking (derived food-liking factor)	rs336614	3	18631906	C	T	0.4058	-0.066772	0.00981353	1.01701e-11	147344
F-strong vegetable liking (derived food-liking factor)	rs2799081	6	28270584	C	T	0.2851	-0.0683009	0.010674	1.56576e-10	147344
F-strong vegetable liking (derived food-liking factor)	rs56933582	3	114638145	C	T	0.0932	0.0987657	0.0165762	2.5488e-09	147344
F-strong vegetable liking (derived food-liking factor)	rs12214204	6	157390672	G	A	0.1699	-0.0734792	0.0128317	1.02609e-08	147344
F-strong vegetable liking (derived food-liking factor)	rs10140768	14	40913610	C	T	0.3784	0.0609837	0.00993611	8.37846e-10	147344
F-strong vegetable liking (derived food-liking factor)	rs6726368	2	60330305	C	G	0.3213	-0.0621904	0.0103194	1.67479e-09	147344
F-strong vegetable liking (derived food-liking factor)	rs12492113	3	50521402	A	G	0.1248	-0.0853971	0.014581	4.72018e-09	147344
F-strong vegetable liking (derived food-liking factor)	rs7778330	7	157809781	G	A	0.324	0.0576201	0.0102968	2.19447e-08	147344
F-strong vegetable liking (derived food-liking factor)	rs8097318	18	50549809	C	T	0.4734	-0.0589113	0.00965146	1.03525e-09	147344
F-strong vegetable liking (derived food-liking factor)	rs9884984	4	106143948	A	G	0.3422	-0.0586304	0.0101569	7.81139e-09	147344
F-strong vegetable liking (derived food-liking factor)	rs11012794	10	22105035	G	A	0.2932	0.0696913	0.0105856	4.59286e-11	147344
F-strong vegetable liking (derived food-liking factor)	rs9323990	14	98587670	A	G	0.3775	0.0546314	0.00994076	3.89163e-08	147344
F-strong vegetable liking (derived food-liking factor)	rs3105049	13	55941509	T	C	0.2715	-0.123834	0.0108355	3.00874e-30	147344
F-strong vegetable liking (derived food-liking factor)	rs7515502	1	6963402	G	C	0.176	0.0718991	0.012654	1.33181e-08	147344
F-strong vegetable liking (derived food-liking factor)	rs10767910	11	32039609	G	A	0.4436	0.0612087	0.0096997	2.78363e-10	147344
F-strong vegetable liking (derived food-liking factor)	rs9527736	13	58536148	A	G	0.2966	0.0871355	0.0105502	1.46736e-16	147344
F-strong vegetable liking (derived food-liking factor)	rs544567	8	93501828	G	T	0.2324	-0.0659618	0.0114094	7.40952e-09	147344
F-strong vegetable liking (derived food-liking factor)	rs112725644	9	128543100	A	C	0.418	-0.0597592	0.00977008	9.56213e-10	147344
F-strong vegetable liking (derived food-liking factor)	rs3802764	11	95514599	A	T	0.3855	0.0612469	0.00990089	6.17113e-10	147344
F-strong vegetable liking (derived food-liking factor)	rs11216452	11	117424804	A	G	0.442	0.0579652	0.0097033	2.31845e-09	147344
F-strong vegetable liking (derived food-liking factor)	rs62063281	17	44038785	G	A	0.2192	-0.083449	0.0116482	7.82808e-13	147344
F-strong vegetable liking (derived food-liking factor)	rs7610856	3	71579022	A	C	0.4323	0.0662542	0.00972737	9.68448e-12	147344
F-strong vegetable liking (derived food-liking factor)	rs9320747	6	98310291	G	T	0.4713	0.0568871	0.00965371	3.79769e-09	147344
F-strong vegetable liking (derived food-liking factor)	rs1486108	1	72543338	T	A	0.4969	-0.0564783	0.00963798	4.62934e-09	147344
F-strong vegetable liking (derived food-liking factor)	rs28025	5	102537379	G	A	0.3032	0.0682079	0.010484	7.72437e-11	147344
F-strong vegetable liking (derived food-liking factor)	rs35166611	11	66115782	T	G	0.3485	0.0603871	0.0101132	2.35644e-09	147344
F-strong vegetable liking (derived food-liking factor)	rs303753	18	21074922	A	G	0.3435	-0.0580599	0.0101477	1.0559e-08	147344
F-strong vegetable liking (derived food-liking factor)	rs77528088	18	52859357	T	C	0.0508	-0.131755	0.0219451	1.92686e-09	147344
F-sweet food liking (derived food-liking factor)	rs7429279	3	25118637	C	A	0.5896	-0.05394	0.007593	1.25e-12	159527
F-sweet food liking (derived food-liking factor)	rs2517664	6	30073259	T	C	0.1887	0.05776	0.009535	1.41e-09	159527
F-sweet food liking (derived food-liking factor)	rs2538891	7	88322084	T	A	0.3051	0.046209	0.008124	1.32e-08	159527
F-sweet food liking (derived food-liking factor)	rs10810499	9	15951267	C	T	0.3675	0.056664	0.007804	3.92e-13	159527
F-sweet food liking (derived food-liking factor)	rs4547160	12	63503650	G	T	0.6556	0.052742	0.007885	2.29e-11	159527
F-sweet food liking (derived food-liking factor)	rs72880127	11	29146643	C	T	0.2005	-0.053165	0.009337	1.27e-08	159527
F-sweet food liking (derived food-liking factor)	rs28588745	8	10647044	T	A	0.2065	0.052158	0.009224	1.58e-08	159527
F-sweet food liking (derived food-liking factor)	rs12577283	11	28511596	G	A	0.5251	0.048991	0.007493	6.27e-11	159527
F-sweet food liking (derived food-liking factor)	rs9694306	8	64627491	C	T	0.3099	0.054357	0.008044	1.43e-11	159527
F-sweet food liking (derived food-liking factor)	rs12126757	1	21143774	T	A	0.3727	-0.043046	0.007688	2.18e-08	159527
F-sweet food liking (derived food-liking factor)	rs4953152	2	45170153	A	G	0.3078	-0.052424	0.008057	7.78e-11	159527
F-sweet food liking (derived food-liking factor)	rs148521044	6	55178026	A	C	0.465	-0.046096	0.007495	7.81e-10	159527
F-sweet food liking (derived food-liking factor)	rs838133	19	49259529	G	A	0.5493	-0.097343	0.007695	1.31e-36	159527
F-sweet food liking (derived food-liking factor)	rs8097672	18	1839601	T	A	0.145	-0.080716	0.010618	2.98e-14	159527
F-sweet food liking (derived food-liking factor)	rs976431	20	41002760	T	C	0.2357	-0.048291	0.008788	3.93e-08	159527
F-sweetened coffee drink liking (derived food-liking factor)	rs1446585	2	136407479	G	A	0.2378	-0.058393	0.010332	1.61e-08	148801
F-sweetened coffee drink liking (derived food-liking factor)	rs490634	3	50640830	T	C	0.867	-0.078734	0.013098	1.87e-09	148801
F-sweetened coffee drink liking (derived food-liking factor)	rs4615256	5	62700867	G	A	0.4722	0.050451	0.008932	1.65e-08	148801
F-sweetened coffee drink liking (derived food-liking factor)	rs2111365	9	128739602	T	C	0.6732	0.055526	0.009471	4.58e-09	148801
F-vegetarian liking (derived food-liking factor)	rs4532156	3	18783476	C	T	0.2804	-0.0852478	0.0123554	5.21365e-12	159098
F-vegetarian liking (derived food-liking factor)	rs11879227	19	46193351	G	A	0.1835	0.0798546	0.0143382	2.55696e-08	159098
F-vegetarian liking (derived food-liking factor)	rs7619139	3	25110415	A	T	0.4111	0.0669386	0.0112797	2.94864e-09	159098
F-vegetarian liking (derived food-liking factor)	rs10168817	2	104160383	A	G	0.4949	0.0692984	0.0111005	4.29829e-10	159098
F-vegetarian liking (derived food-liking factor)	rs3013326	13	56011335	G	C	0.2744	-0.101585	0.012438	3.15396e-16	159098
F-vegetarian liking (derived food-liking factor)	rs3809162	12	54674235	G	A	0.4094	-0.0618324	0.0112868	4.29452e-08	159098
F-vegetarian liking (derived food-liking factor)	rs11919418	3	50233215	G	T	0.3382	0.0682709	0.0117312	5.89853e-09	159098
F-vegetarian liking (derived food-liking factor)	rs7809182	7	127521056	G	C	0.2956	-0.0679986	0.0121627	2.26089e-08	159098
F-vegetarian liking (derived food-liking factor)	rs34210137	2	144154917	G	A	0.4002	0.0752459	0.0113279	3.08368e-11	159098
F-vegetarian liking (derived food-liking factor)	rs13135092	4	103198082	G	A	0.0811	0.142895	0.0203305	2.08575e-12	159098
F-vegetarian liking (derived food-liking factor)	rs4486206	8	10127970	G	A	0.2332	0.0856039	0.0131246	6.91933e-11	159098
F-vegetarian liking (derived food-liking factor)	rs1378893	15	51964788	G	A	0.2417	0.0772895	0.0129638	2.49261e-09	159098
F-vegetarian liking (derived food-liking factor)	rs1775255	6	51243035	T	G	0.4783	-0.066341	0.0111104	2.35734e-09	159098
F-vegetarian liking (derived food-liking factor)	rs76084961	3	85604041	G	T	0.3772	-0.0699147	0.0114507	1.02337e-09	159098
F-whole food liking (derived food-liking factor)	rs6569187	6	98400486	C	T	0.449	-0.087575	0.0157779	2.84888e-08	157918
F-whole food liking (derived food-liking factor)	rs59032605	7	71787916	T	C	0.4391	-0.0894104	0.0158134	1.56661e-08	157918
F-wine liking (derived food-liking factor)	rs1338549	6	98312143	G	T	0.4714	-0.0224849	0.00355838	2.6349e-10	158478
F-wine liking (derived food-liking factor)	rs10246939	7	141672604	C	T	0.4454	-0.0233062	0.00357393	6.97603e-11	158478
F-wine liking (derived food-liking factor)	rs1671542	5	88165095	T	C	0.4704	0.0285934	0.00355879	9.39138e-16	158478
F-wine liking (derived food-liking factor)	rs3887138	3	85648957	T	G	0.2272	0.0255533	0.00423909	1.65991e-09	158478
F-wine liking (derived food-liking factor)	rs10112502	8	20982409	G	A	0.3224	-0.0229134	0.00380037	1.64715e-09	158478
F-wine liking (derived food-liking factor)	rs17690703	17	43925297	T	C	0.2622	-0.022644	0.00403854	2.05885e-08	158478
F-wine liking (derived food-liking factor)	rs780093	2	27742603	C	T	0.3823	0.0212565	0.00365527	6.05217e-09	158478
F-wine liking (derived food-liking factor)	rs11940694	4	39414993	G	A	0.3975	0.022563	0.00362964	5.08914e-10	158478
F-wine liking (derived food-liking factor)	rs62244888	3	71603774	C	T	0.425	0.0201266	0.00359321	2.12757e-08	158478
F-wine liking (derived food-liking factor)	rs1229984	4	100239319	C	T	0.0255	0.153736	0.0112681	2.20687e-42	158478
Fizzy drinks liking	rs2458203	17	44336651	C	T	0.3161	-0.049507	0.008207	1.64e-09	158805
Fizzy drinks liking	rs62033400	16	53811788	G	A	0.3958	-0.069159	0.007775	6.06e-19	158805
Fried chicken liking	rs4840376	8	8802101	G	T	0.45	0.052471	0.008593	1.03e-09	157189
Fried chicken liking	rs62073222	17	44374710	G	A	0.7278	0.067147	0.010386	1.02e-10	157189
Fried fish liking	rs2945319	8	8088933	C	T	0.4731	-0.05449	0.007938	6.76e-12	158855
Fried fish liking	rs2150344	14	28467571	C	G	0.0673	0.085963	0.015683	4.25e-08	158855
Fried fish liking	rs79288427	1	21441998	T	C	0.1643	-0.075198	0.010621	1.46e-12	158855
Fried fish liking	rs601338	19	49206674	A	G	0.5075	-0.062088	0.007791	1.64e-15	158855
Fried fish liking	rs13232861	7	97929081	G	A	0.8119	0.055542	0.009998	2.8e-08	158855
Fruit juice liking	rs7188250	16	53834607	C	T	0.4164	-0.148709	0.0161097	2.6797e-20	159344
Fruit juice liking	rs4591140	16	53733687	A	G	0.1577	-0.119997	0.0217897	3.64864e-08	159344
Fruit juice liking	rs7235891	18	53454774	C	T	0.4807	0.0880349	0.0158947	3.0487e-08	159344
Fruit liking	rs1775255	6	51243035	T	G	0.4783	-0.031421	0.004068	1.18e-14	159418
Fruit liking	rs11012726	10	21797272	C	T	0.3084	-0.024451	0.004427	3.35e-08	159418
Fruit liking	rs7787699	7	143722969	G	A	0.3754	0.042422	0.004183	3.85e-24	159418
Fruit liking	rs10134477	14	22077488	G	C	0.1168	-0.035507	0.006413	3.09e-08	159418
Fruit liking	rs9314096	5	93426005	G	A	0.1321	0.037149	0.005999	5.98e-10	159418
Fruit liking	rs4929925	11	8655187	A	C	0.6552	-0.02409	0.004262	1.6e-08	159418
Fruit liking	rs8095324	18	24131659	G	A	0.4047	-0.0246	0.004143	2.91e-09	159418
Fruit liking	rs1964272	19	46190268	A	G	0.484	0.026706	0.004057	4.66e-11	159418
Fruit liking	rs862227	16	73602926	G	A	0.4576	-0.023785	0.004064	4.87e-09	159418
Fruit liking	rs62052601	17	21344031	C	T	0.1071	0.040502	0.006961	5.98e-09	159418
Garlic liking	rs4739105	8	64496159	C	T	0.7858	0.050764	0.009211	3.58e-08	159386
Garlic liking	rs12495758	3	85554262	A	G	0.6497	-0.071351	0.007827	8.06e-20	159386
Garlic liking	rs9687431	5	153107349	A	G	0.3315	0.053556	0.007947	1.62e-11	159386
Garlic liking	rs2222492	2	215925680	T	C	0.5745	-0.042114	0.00757	2.67e-08	159386
Garlic liking	rs73193539	13	56140417	C	T	0.2515	0.0653	0.008757	9.02e-14	159386
Garlic liking	rs13009019	2	145670572	G	A	0.323	0.053105	0.007998	3.17e-11	159386
Garlic liking	rs8005245	14	20586042	C	G	0.4115	0.135874	0.007592	3.82e-71	159386
Garlic liking	rs2880624	22	27978512	T	C	0.5925	0.054271	0.007627	1.15e-12	159386
Gherkins liking	rs9257133	6	28723421	T	C	0.1165	-0.126037	0.015221	1.28e-16	156020
Gherkins liking	rs139999228	6	32524711	C	T	0.1995	-0.097621	0.015083	9.77e-11	156020
Gherkins liking	rs1073242	13	58715219	A	G	0.5571	0.054764	0.009977	4.07e-08	156020
Gherkins liking	rs4725299	7	1695215	T	A	0.3383	-0.057743	0.010276	1.94e-08	156020
Gherkins liking	rs7496293	15	57300952	T	C	0.5632	0.054025	0.009847	4.12e-08	156020
Gherkins liking	rs11926783	3	162348181	T	C	0.1572	-0.085162	0.013361	1.87e-10	156020
Gherkins liking	rs12413585	10	118016664	A	G	0.4776	0.067965	0.009745	3.12e-12	156020
Gherkins liking	rs3124417	13	55959095	T	C	0.7197	-0.076342	0.010978	3.61e-12	156020
Gherkins liking	rs771057	9	1729833	C	G	0.4796	0.054746	0.009766	2.09e-08	156020
Gherkins liking	rs41271151	9	23692125	G	C	0.1616	0.074246	0.013375	2.87e-08	156020
Gherkins liking	rs71328455	3	83946294	C	T	0.2085	0.073289	0.012014	1.08e-09	156020
Gherkins liking	rs7815300	8	22697090	G	A	0.131	0.086482	0.014336	1.64e-09	156020
Gherkins liking	rs2006810	7	69902152	C	T	0.3931	-0.059921	0.009951	1.75e-09	156020
Gherkins liking	rs504675	2	45154689	T	C	0.3511	0.115783	0.010186	6.67e-30	156020
Gherkins liking	rs10474277	5	87714704	G	A	0.1173	0.084518	0.015198	2.7e-08	156020
Gherkins liking	rs10091265	8	64567522	G	C	0.4544	0.058205	0.009827	3.19e-09	156020
Gherkins liking	rs11861627	16	12793139	C	A	0.1805	-0.080286	0.012956	5.81e-10	156020
Gherkins liking	rs35539176	9	124614836	C	G	0.2389	0.066188	0.011466	7.85e-09	156020
Gherkins liking	rs136561	22	27259889	T	G	0.3687	0.05651	0.010055	1.93e-08	156020
Gherkins liking	rs13045654	20	21592493	A	G	0.7736	-0.068098	0.011615	4.57e-09	156020
Gherkins liking	rs67937375	18	40729163	A	G	0.3748	-0.066657	0.010041	3.21e-11	156020
Gherkins liking	rs12957223	18	50406630	C	T	0.4953	-0.064059	0.009714	4.31e-11	156020
Gherkins liking	rs11859365	16	83683945	C	A	0.2532	0.07081	0.011163	2.28e-10	156020
Gherkins liking	rs62073099	17	44316491	C	G	0.1993	-0.117331	0.012492	6.12e-21	156020
Globe artichoke liking	rs187580	5	102627355	G	T	0.2416	0.069519	0.011913	5.4e-09	115868
Globe artichoke liking	rs504758	13	56242451	G	C	0.7592	-0.080776	0.011906	1.2e-11	115868
Globe artichoke liking	rs806374	6	88857320	C	T	0.3401	-0.059008	0.010732	3.86e-08	115868
Globe artichoke liking	rs4870380	6	155899443	T	A	0.2122	-0.074361	0.012978	1.01e-08	115868
Globe artichoke liking	rs55858177	3	18700408	C	T	0.3721	-0.067866	0.011233	1.54e-09	115868
Globe artichoke liking	rs2254388	11	65837599	T	C	0.7276	0.065337	0.011465	1.24e-08	115868
Globe artichoke liking	rs12430440	13	58476105	A	G	0.229	-0.122847	0.012111	3.76e-24	115868
Globe artichoke liking	rs2734961	6	29849380	T	C	0.1752	-0.09236	0.014375	1.35e-10	115868
Globe artichoke liking	rs2523810	6	29849487	T	C	0.5326	-0.072435	0.010212	1.35e-12	115868
Globe artichoke liking	rs4630591	17	44192568	T	C	0.2025	-0.099542	0.012774	6.71e-15	115868
Globe artichoke liking	rs3802764	11	95514599	A	T	0.3871	0.064055	0.010457	9.1e-10	115868
Goat cheese liking	rs9935401	16	53816838	A	G	0.3962	0.066532	0.009777	1.02e-11	150875
Goat cheese liking	rs3124426	13	55937346	T	C	0.7811	-0.087211	0.011546	4.31e-14	150875
Goat cheese liking	rs13337331	16	83681953	T	A	0.253	0.06081	0.011043	3.68e-08	150875
Goat cheese liking	rs2243967	17	44329636	C	T	0.2194	-0.097792	0.011566	2.88e-17	150875
Goat cheese liking	rs11035710	11	5128490	C	T	0.1958	-0.078278	0.012078	9.22e-11	150875
Goat cheese liking	rs610293	11	66310380	T	C	0.3147	-0.057359	0.010321	2.77e-08	150875
Goat cheese liking	rs504675	2	45154689	T	C	0.3511	0.070522	0.010021	1.98e-12	150875
Goat cheese liking	rs6059574	20	32523172	G	C	0.6385	0.054743	0.010017	4.66e-08	150875
Grapefruit liking	rs543760429	22	43147206	C	T	0.0378	0.192568	0.024102	1.4e-15	157662
Grapefruit liking	rs1726866	7	141672705	A	G	0.5545	0.050784	0.009112	2.51e-08	157662
Grapefruit liking	rs4432147	13	59455212	A	C	0.3131	-0.055599	0.009785	1.36e-08	157662
Grapefruit liking	rs200330883	4	30888488	C	T	0.3948	-0.053269	0.009432	1.65e-08	157662
Grapefruit liking	rs61912110	12	11255797	C	A	0.5213	-0.15017	0.009123	1.08e-60	157662
Grapefruit liking	rs13386862	2	45156324	A	G	0.3131	0.05872	0.009825	2.31e-09	157662
Grapefruit liking	rs2236295	10	64564892	T	G	0.3993	0.059055	0.009272	1.93e-10	157662
Grapefruit liking	rs17460541	3	85618112	T	G	0.6266	-0.058215	0.009386	5.61e-10	157662
Green olives liking	rs607863	1	88777911	C	T	0.7077	-0.066914	0.01172	1.16e-08	156731
Green olives liking	rs11861627	16	12793139	C	A	0.1805	-0.095473	0.014226	1.96e-11	156731
Green olives liking	rs17342130	6	157313129	G	A	0.2682	-0.066131	0.012039	3.98e-08	156731
Green olives liking	rs8072297	17	37478048	T	A	0.2342	-0.070169	0.01286	4.88e-08	156731
Green olives liking	rs12346763	9	102663215	T	A	0.2959	0.065951	0.012079	4.79e-08	156731
Green olives liking	rs4739299	8	35069300	A	G	0.6136	0.060146	0.010957	4.05e-08	156731
Green olives liking	rs9590856	13	45367505	T	C	0.485	-0.062163	0.010691	6.12e-09	156731
Green olives liking	rs834828	2	157210467	T	A	0.5468	0.069206	0.010712	1.06e-10	156731
Green olives liking	rs12523051	5	153087153	A	G	0.2811	0.07031	0.011876	3.24e-09	156731
Green olives liking	rs9645949	13	62378378	A	G	0.175	-0.078995	0.014029	1.82e-08	156731
Green olives liking	rs74696461	2	45121375	A	G	0.1087	0.165947	0.017514	2.78e-21	156731
Green olives liking	rs3130048	6	31613739	C	T	0.2802	-0.07626	0.011852	1.28e-10	156731
Green olives liking	rs11859365	16	83683945	C	A	0.2534	0.072007	0.012254	4.23e-09	156731
Green olives liking	rs13124361	4	65806886	C	T	0.5781	-0.063244	0.010815	5.01e-09	156731
Green olives liking	rs2183271	10	21957229	C	T	0.3603	-0.065342	0.011121	4.24e-09	156731
Green olives liking	rs12665383	6	140561696	T	C	0.3527	0.066038	0.011122	2.92e-09	156731
Green olives liking	rs12773105	10	118025315	T	C	0.5017	0.061935	0.010682	6.76e-09	156731
Green olives liking	rs7974485	12	11301023	T	C	0.3757	-0.071984	0.011909	1.51e-09	156731
Green olives liking	rs1545717	17	2295405	T	C	0.3549	-0.06713	0.011148	1.75e-09	156731
Green olives liking	rs9859487	3	115149030	G	A	0.509	0.063949	0.010665	2.04e-09	156731
Green olives liking	rs1234627	8	64574537	A	T	0.7192	0.08734	0.011903	2.22e-13	156731
Green olives liking	rs73214654	4	7558294	T	G	0.2971	0.068958	0.011686	3.65e-09	156731
Green olives liking	rs35805189	2	145759511	T	C	0.3157	0.063775	0.011508	3.01e-08	156731
Green olives liking	rs11190825	10	83412505	G	A	0.3628	0.061683	0.011084	2.64e-08	156731
Green olives liking	rs3124417	13	55959095	T	C	0.7196	-0.091612	0.012055	3.03e-14	156731
Green olives liking	rs182821552	17	44330410	A	G	0.1727	-0.115796	0.015182	2.45e-14	156731
Green olives liking	rs73195055	13	59393505	G	C	0.0929	0.101373	0.018421	3.76e-08	156731
Green olives liking	rs35207189	13	58416695	G	T	0.384	-0.071333	0.012098	3.75e-09	156731
Haddock liking	rs62148582	2	59530236	G	A	0.4565	-0.048921	0.007046	3.89e-12	158385
Haddock liking	rs55798953	3	51460031	C	G	0.111	0.064158	0.011293	1.37e-08	158385
Haddock liking	rs3105049	13	55941509	T	C	0.7283	-0.050414	0.007914	1.92e-10	158385
Haddock liking	rs6893570	5	144141457	C	A	0.537	0.043077	0.007029	8.95e-10	158385
Haddock liking	rs16961150	16	83681015	G	C	0.2498	0.044654	0.008143	4.19e-08	158385
Ham liking	rs75189942	3	62428323	T	C	0.0534	-0.095815	0.017369	3.48e-08	158550
Ham liking	rs6957745	7	73056750	C	T	0.2015	-0.053269	0.009593	2.83e-08	158550
Ham liking	rs4147707	2	207024107	C	G	0.3964	-0.044522	0.007834	1.35e-08	158550
Ham liking	rs283917	3	17328509	G	A	0.4544	0.04274	0.007717	3.07e-08	158550
Ham liking	rs434841	6	32191041	A	G	0.3021	0.046927	0.008346	1.9e-08	158550
Ham liking	rs12133863	1	73647602	T	C	0.4987	-0.043777	0.007732	1.51e-08	158550
Ham liking	rs9747449	17	5270414	C	T	0.5002	0.0435	0.007705	1.67e-08	158550
Ham liking	rs10946808	6	26233387	G	A	0.2745	-0.052284	0.008587	1.17e-09	158550
Ham liking	rs8083301	18	21078579	T	A	0.6492	-0.051186	0.008135	3.16e-10	158550
Ham liking	rs1006945	20	37458009	T	G	0.5295	-0.0443	0.007686	8.29e-09	158550
Hard cheese liking	rs12632128	3	25103258	T	G	0.5636	0.037171	0.006353	4.92e-09	159351
Hard cheese liking	rs116311751	5	172950011	T	C	0.0479	0.081229	0.014866	4.68e-08	159351
Hard cheese liking	rs814573	19	45424351	T	A	0.1807	-0.053471	0.008396	1.93e-10	159351
Hard cheese liking	rs1434513	18	44828677	A	G	0.5738	0.035277	0.006387	3.35e-08	159351
Herring liking	rs6041406	20	12484270	A	G	0.2658	0.064158	0.010705	2.08e-09	150609
Herring liking	rs55985303	2	77224951	A	G	0.2408	0.080463	0.011041	3.2e-13	150609
Herring liking	rs61043970	18	52881622	G	T	0.3314	-0.06709	0.010059	2.59e-11	150609
Herring liking	rs9406568	9	15947830	A	T	0.4389	0.053162	0.009516	2.34e-08	150609
Herring liking	rs1984899	16	55325789	C	T	0.3558	0.057948	0.009869	4.35e-09	150609
Herring liking	rs1632926	6	29961274	G	A	0.2005	-0.088037	0.011823	9.78e-14	150609
Herring liking	rs11624759	14	29746964	A	C	0.3571	0.056204	0.009855	1.21e-08	150609
Herring liking	rs11859365	16	83683945	C	A	0.2535	0.095421	0.010843	1.42e-18	150609
Herring liking	rs2413052	22	31783781	C	T	0.2431	0.065039	0.011026	3.7e-09	150609
Herring liking	rs62148582	2	59530236	G	A	0.4566	-0.051728	0.009485	4.96e-08	150609
Herring liking	rs530799722	6	27890860	G	T	0.0651	-0.170575	0.029463	7.11e-09	150609
Herring liking	rs500054	11	95593806	A	G	0.3873	0.062921	0.00971	9.28e-11	150609
Herring liking	rs12629607	3	85583608	C	T	0.6491	-0.08858	0.009892	3.53e-19	150609
Herring liking	rs7090708	10	21929179	G	A	0.32	-0.063928	0.01013	2.81e-10	150609
Herring liking	rs11649091	16	53845169	G	T	0.4343	0.06907	0.009542	4.6e-13	150609
Herring liking	rs9862451	3	118341062	G	C	0.669	-0.065325	0.010034	7.58e-11	150609
Herring liking	rs372074906	6	32492140	A	G	0.0977	-0.11212	0.019785	1.47e-08	150609
Herring liking	rs150236091	13	55937827	G	A	0.7321	-0.110885	0.010664	2.7e-25	150609
Herring liking	rs4350507	14	98901176	T	A	0.9418	-0.118898	0.020391	5.55e-09	150609
Herring liking	rs663859	9	106779440	T	C	0.6137	-0.059342	0.009693	9.32e-10	150609
Herring liking	rs56072903	17	44013966	C	T	0.2024	-0.089732	0.012099	1.25e-13	150609
Herring liking	rs838133	19	49259529	G	A	0.5495	0.060179	0.009763	7.14e-10	150609
Honey liking	rs276436	9	15614370	T	A	0.4996	0.050339	0.008157	6.82e-10	159091
Honey liking	rs55858177	3	18700408	C	T	0.3732	-0.051729	0.009017	9.72e-09	159091
Honey liking	rs10852521	16	53804965	C	T	0.5039	0.044812	0.008166	4.09e-08	159091
Horseradish liking	rs6981673	8	65000658	A	G	0.4811	0.056842	0.009922	1.02e-08	152847
Horseradish liking	rs112858426	6	32487058	G	A	0.0766	-0.166265	0.025945	1.49e-10	152847
Horseradish liking	rs4885824	13	55951851	C	A	0.8013	-0.097184	0.012415	5.05e-15	152847
Horseradish liking	rs1123321	16	83677410	G	C	0.258	0.063576	0.011353	2.17e-08	152847
Horseradish liking	rs111242991	3	71576058	T	C	0.4322	0.054627	0.010004	4.78e-08	152847
Horseradish liking	rs726857	2	145753424	A	T	0.3662	-0.067229	0.010309	7.04e-11	152847
Horseradish liking	rs7096877	10	117991640	A	G	0.3094	-0.061565	0.010786	1.17e-08	152847
Horseradish liking	rs1004787	2	45159091	A	G	0.5293	0.136942	0.009937	3.99e-43	152847
Horseradish liking	rs28521983	14	98561490	C	T	0.4658	0.055984	0.009932	1.76e-08	152847
Horseradish liking	rs12721672	6	29910586	A	G	0.1204	-0.133671	0.01901	2.07e-12	152847
Horseradish liking	rs12665383	6	140561696	T	C	0.3529	0.064233	0.010313	4.75e-10	152847
Horseradish liking	rs55865373	7	77806735	A	G	0.1906	-0.081232	0.012913	3.19e-10	152847
Horseradish liking	rs1518171	18	40709330	G	A	0.3746	-0.056368	0.01023	3.61e-08	152847
Horseradish liking	rs13403127	2	44717071	G	A	0.6331	-0.05974	0.010265	5.94e-09	152847
Horseradish liking	rs4838225	9	127603814	A	C	0.4333	0.056652	0.009974	1.37e-08	152847
Horseradish liking	rs542249552	10	105213183	C	A	0.0371	-0.160419	0.027838	8.33e-09	152847
Horseradish liking	rs9535301	13	50266202	T	C	0.2685	-0.061812	0.011163	3.09e-08	152847
Horseradish liking	rs9257566	6	29144532	T	C	0.1384	-0.149797	0.014283	1.06e-25	152847
Horseradish liking	rs189503580	6	32488022	G	A	0.2896	-0.087587	0.013255	3.94e-11	152847
Horseradish liking	rs224045	10	64525547	C	T	0.5792	0.065484	0.010031	6.72e-11	152847
Horseradish liking	rs184629	13	60579602	C	T	0.6445	-0.062104	0.010313	1.75e-09	152847
Horseradish liking	rs17277081	14	20579914	T	C	0.4129	0.099017	0.010058	7.61e-23	152847
Horseradish liking	rs838133	19	49259529	G	A	0.5501	0.068914	0.010228	1.64e-11	152847
Horseradish liking	rs713598	7	141673345	G	C	0.3996	-0.112759	0.010083	5.32e-29	152847
Horseradish liking	rs60758546	5	166079299	T	A	0.2478	-0.064038	0.011563	3.08e-08	152847
Horseradish liking	rs11861627	16	12793139	C	A	0.1803	-0.090691	0.013202	6.53e-12	152847
Horseradish liking	rs79641193	17	44330105	G	A	0.1958	-0.099517	0.012893	1.22e-14	152847
Horseradish liking	rs873328	20	19701174	C	T	0.6342	0.060023	0.010332	6.31e-09	152847
Ice cream liking	rs158408	5	102407374	A	G	0.3193	-0.045341	0.007169	2.56e-10	159498
Ice cream liking	rs2472297	15	75027880	T	C	0.2635	-0.043858	0.007565	6.78e-09	159498
Ice cream liking	rs4953152	2	45170153	A	G	0.3078	-0.069472	0.00723	7.71e-22	159498
Ice cream liking	rs75826611	8	143323591	G	A	0.3669	0.040778	0.007297	2.32e-08	159498
Ice cream liking	rs4748734	10	21210538	T	G	0.6917	-0.041507	0.007223	9.19e-09	159498
Ice cream liking	rs1411350	9	128670179	G	A	0.6739	0.04821	0.007119	1.31e-11	159498
Ice cream liking	rs12928404	16	28847246	C	T	0.4046	0.049723	0.00681	2.89e-13	159498
Ice cream liking	rs9694306	8	64627491	C	T	0.3098	0.042009	0.00722	5.97e-09	159498
Ice cream liking	rs2638282	19	49213833	A	G	0.5311	0.069787	0.006691	1.92e-25	159498
Jam liking	rs7823808	8	11836622	T	C	0.5218	-0.038875	0.006974	2.5e-08	159573
Jam liking	rs3734563	6	28349725	G	A	0.3218	0.043712	0.007402	3.54e-09	159573
Jam liking	rs898604	11	46917983	A	G	0.8424	-0.052851	0.009539	3.03e-08	159573
Jam liking	rs2081194	19	49263477	C	G	0.6013	-0.045945	0.007225	2.05e-10	159573
Jam liking	rs10098073	8	143309504	A	C	0.4709	-0.042563	0.006964	9.93e-10	159573
Jam liking	rs9268644	6	32408044	C	A	0.5472	-0.044473	0.006919	1.33e-10	159573
Jam liking	rs11075985	16	53805207	A	C	0.4251	0.048366	0.006996	4.79e-12	159573
Ketchup liking	rs55688819	3	71509778	T	C	0.3203	-0.050161	0.009156	4.32e-08	159380
Ketchup liking	rs4730115	7	77833976	C	T	0.5782	0.052113	0.008675	1.91e-09	159380
Ketchup liking	rs9322742	6	104005341	G	T	0.3982	0.050677	0.00874	6.74e-09	159380
Ketchup liking	rs2519074	9	30101393	A	G	0.6858	0.051208	0.009365	4.57e-08	159380
Ketchup liking	rs73872259	3	145266436	G	A	0.2544	0.055775	0.009873	1.63e-08	159380
Ketchup liking	rs6079439	20	14415194	G	A	0.5289	-0.048605	0.008571	1.44e-08	159380
Ketchup liking	rs4092286	8	4842902	A	T	0.4025	-0.051037	0.008804	6.79e-09	159380
Ketchup liking	rs157592	19	45424514	C	A	0.1796	-0.064046	0.011436	2.16e-08	159380
Ketchup liking	rs200743	20	15593954	T	G	0.4201	0.050064	0.008661	7.49e-09	159380
Ketchup liking	rs2271342	8	8643938	T	C	0.473	-0.073985	0.008577	6.52e-18	159380
Ketchup liking	rs4940994	18	58873290	C	G	0.2991	0.06661	0.009331	9.55e-13	159380
Ketchup liking	rs11862576	16	61567547	T	G	0.3726	-0.054941	0.008842	5.23e-10	159380
Kiwi liking	rs185793611	6	32536925	G	A	0.0201	-0.173032	0.030303	1.16e-08	157218
Kiwi liking	rs116309362	6	32754876	C	T	0.0237	-0.227076	0.024878	7.27e-20	157218
Kiwi liking	rs201457654	6	32629133	C	T	0.0501	-0.118557	0.020179	4.25e-09	157218
Kiwi liking	rs11217000	11	118604984	G	A	0.2156	0.049045	0.008816	2.67e-08	157218
Kiwi liking	rs1375566	3	85642479	A	G	0.6287	-0.046368	0.007452	4.95e-10	157218
Kiwi liking	rs6965087	7	143703647	T	C	0.3727	0.059298	0.007414	1.32e-15	157218
Lager liking	rs10772373	12	11026969	A	C	0.5704	-0.052086	0.009114	1.12e-08	156958
Lager liking	rs76084961	3	85604041	G	T	0.6225	-0.071624	0.009352	1.92e-14	156958
Lager liking	rs7752448	6	28301099	G	A	0.1267	-0.074444	0.01355	3.95e-08	156958
Lager liking	rs2234233	5	9629529	A	G	0.1674	-0.084346	0.01205	2.6e-12	156958
Lager liking	rs281379	19	49214274	A	G	0.5232	0.059566	0.009027	4.2e-11	156958
Lager liking	rs1229984	4	100239319	C	T	0.9745	0.166286	0.028397	4.79e-09	156958
Lager liking	rs41851	7	69013219	G	T	0.2671	-0.059381	0.010193	5.73e-09	156958
Lager liking	rs17652520	17	44098967	A	G	0.2287	-0.066015	0.010754	8.4e-10	156958
Lager liking	rs9611859	22	43129827	A	G	0.0261	-0.168948	0.029491	1.02e-08	156958
Lager liking	rs2489033	10	102319021	G	A	0.1115	0.0883	0.014448	9.94e-10	156958
Lamb liking	rs7042475	9	15642883	G	A	0.5084	0.054508	0.008757	4.86e-10	158453
Lamb liking	rs6435326	2	207002559	T	A	0.4742	-0.048796	0.008804	3e-08	158453
Lamb liking	rs669948	13	56231929	A	G	0.7302	-0.070053	0.009925	1.73e-12	158453
Lamb liking	rs76395182	3	85547337	G	T	0.3529	-0.058705	0.009286	2.61e-10	158453
Lamb liking	rs4400143	5	164585515	T	C	0.6872	0.066471	0.00949	2.52e-12	158453
Lamb liking	rs3909727	11	126587382	G	A	0.8362	0.074868	0.011877	2.94e-10	158453
Lamb liking	rs11170018	12	52550467	A	G	0.2577	0.057905	0.010041	8.12e-09	158453
Lemon liking	rs11209839	1	41773004	C	T	0.3196	0.04051	0.007245	2.28e-08	159451
Lemon liking	rs6964833	7	74101909	C	T	0.2566	-0.042092	0.007713	4.87e-08	159451
Lemon liking	rs786272	2	145670892	A	G	0.6599	-0.040269	0.007141	1.73e-08	159451
Lemon liking	rs12637791	3	85525323	G	T	0.6487	-0.04076	0.007076	8.44e-09	159451
Lemon liking	rs8097318	18	50549809	C	T	0.5266	-0.039233	0.006768	6.78e-09	159451
Lemon liking	rs12980837	19	31013279	T	A	0.1801	-0.051745	0.008876	5.58e-09	159451
Liver liking	rs9876127	3	44462597	G	T	0.6765	-0.061104	0.010809	1.59e-08	158306
Liver liking	rs62148565	2	59490261	G	T	0.148	-0.085172	0.014508	4.37e-09	158306
Liver liking	rs3013326	13	56011335	G	C	0.7256	-0.062437	0.011416	4.54e-08	158306
Liver liking	rs66632973	3	85585552	T	A	0.7185	-0.091338	0.012544	3.35e-13	158306
Liver liking	rs142816576	11	125732001	C	G	0.023	0.190961	0.03496	4.73e-08	158306
Liver liking	rs2280406	3	49941436	A	G	0.5032	0.074396	0.01013	2.11e-13	158306
Liver liking	rs3909727	11	126587382	G	A	0.8362	0.083773	0.013731	1.07e-09	158306
Liver liking	rs55872725	16	53809123	T	C	0.4046	0.078008	0.01034	4.62e-14	158306
Liver liking	rs6041372	20	12450018	C	T	0.277	0.064025	0.011517	2.74e-08	158306
Liver liking	rs838145	19	49248730	A	G	0.5431	0.103161	0.010223	6.36e-24	158306
Liver liking	rs814573	19	45424351	T	A	0.1805	-0.088142	0.01358	8.64e-11	158306
Liver liking	rs2732611	17	44365487	C	A	0.2062	-0.070925	0.013008	4.99e-08	158306
Mackerel liking	rs140388611	5	144259501	T	C	0.6676	-0.053069	0.00972	4.79e-08	156695
Mackerel liking	rs11767283	7	121947456	G	A	0.2199	0.061072	0.011076	3.53e-08	156695
Mackerel liking	rs4528931	3	118339332	G	C	0.657	-0.052515	0.009604	4.57e-08	156695
Mackerel liking	rs4486067	6	28650523	C	T	0.1667	-0.093673	0.012226	1.88e-14	156695
Mackerel liking	rs62171962	2	77224930	T	C	0.241	0.078199	0.010651	2.15e-13	156695
Mackerel liking	rs726610	3	85551403	T	C	0.6495	-0.07772	0.009548	4.05e-16	156695
Mackerel liking	rs2110529	2	59497127	C	T	0.4716	-0.062691	0.009145	7.19e-12	156695
Mackerel liking	rs56094641	16	53806453	G	A	0.4055	0.075354	0.009291	5.17e-16	156695
Mackerel liking	rs12872990	13	55952684	G	A	0.7071	-0.094494	0.010495	2.26e-19	156695
Mackerel liking	rs59660104	9	82590318	G	C	0.2971	-0.057446	0.010342	2.81e-08	156695
Mackerel liking	rs2859972	7	18373516	G	T	0.2426	-0.063478	0.010621	2.31e-09	156695
Mackerel liking	rs56072903	17	44013966	C	T	0.203	-0.065956	0.01166	1.56e-08	156695
Mackerel liking	rs35866622	19	49218060	T	C	0.4977	-0.068605	0.009144	6.38e-14	156695
Mackerel liking	rs61043970	18	52881622	G	T	0.3316	-0.071293	0.009708	2.12e-13	156695
Mackerel liking	rs2413045	22	31665862	G	A	0.7996	-0.068441	0.011381	1.84e-09	156695
Mackerel liking	rs11859365	16	83683945	C	A	0.2533	0.089313	0.010464	1.45e-17	156695
Marzipan liking	rs10091592	8	113653100	C	T	0.5844	0.056213	0.010087	2.52e-08	159348
Marzipan liking	rs7027202	9	15894495	G	C	0.4291	0.071393	0.009826	3.77e-13	159348
Marzipan liking	rs7386735	8	144245514	C	T	0.6723	-0.070782	0.010503	1.62e-11	159348
Marzipan liking	rs1698114	19	49259854	G	A	0.484	-0.06552	0.010432	3.41e-10	159348
Marzipan liking	rs195514	6	116205351	C	T	0.3916	-0.054506	0.009991	4.91e-08	159348
Marzipan liking	rs13239071	7	1664350	A	G	0.3355	-0.061763	0.010325	2.24e-09	159348
Marzipan liking	rs2362111	5	88148710	C	G	0.4719	-0.056968	0.009774	5.64e-09	159348
Marzipan liking	rs6141724	20	31037635	G	T	0.3701	-0.056092	0.010193	3.77e-08	159348
Marzipan liking	rs1566201	1	82253961	A	G	0.2052	-0.072458	0.012141	2.42e-09	159348
Marzipan liking	rs11084735	19	33927000	G	A	0.326	-0.060696	0.010434	6.03e-09	159348
Marzipan liking	rs514659	9	136142203	C	A	0.318	-0.096853	0.010409	1.41e-20	159348
Mayonnaise liking	rs710361	5	87141484	T	C	0.2637	-0.049973	0.009066	3.57e-08	159361
Mayonnaise liking	rs35779991	3	25090477	C	T	0.5302	0.049179	0.007986	7.43e-10	159361
Mayonnaise liking	rs12329387	2	104197423	C	A	0.4545	0.048936	0.008057	1.28e-09	159361
Mayonnaise liking	rs6435043	2	200900974	G	C	0.3141	0.048853	0.008549	1.12e-08	159361
Mayonnaise liking	rs12698842	7	69542857	T	G	0.3218	0.046773	0.008461	3.26e-08	159361
Mayonnaise liking	rs7724361	5	166810879	G	A	0.5114	-0.051711	0.007921	6.71e-11	159361
Mayonnaise liking	rs7187250	16	53810546	A	C	0.3953	0.061155	0.008107	4.64e-14	159361
Mayonnaise liking	rs2157992	17	15928885	G	A	0.5362	-0.043967	0.007955	3.29e-08	159361
Mayonnaise liking	rs814573	19	45424351	T	A	0.1806	-0.067011	0.010602	2.63e-10	159361
Mayonnaise liking	rs838133	19	49259529	G	A	0.5494	0.073695	0.008186	2.29e-19	159361
Mayonnaise liking	rs9569324	13	56154467	A	G	0.7037	-0.04969	0.008971	3.07e-08	159361
Mayonnaise liking	rs1069571	16	65873458	G	A	0.9157	0.081235	0.014351	1.52e-08	159361
Melon liking	rs80202633	2	59365970	T	A	0.0739	-0.064357	0.011676	3.57e-08	159441
Melon liking	rs10275706	7	39240484	A	G	0.2606	0.039769	0.00687	7.14e-09	159441
Milk chocolate liking	rs9869182	3	12893668	C	T	0.7769	-0.063468	0.009635	4.52e-11	159434
Milk chocolate liking	rs182549	2	136616754	T	C	0.7455	0.063592	0.009186	4.48e-12	159434
Milk chocolate liking	rs2287922	19	49232226	A	G	0.5355	0.07092	0.007999	7.78e-19	159434
Milk chocolate liking	rs10801821	1	91123663	G	T	0.4424	-0.045278	0.008094	2.24e-08	159434
Milk chocolate liking	rs2472297	15	75027880	T	C	0.2635	-0.052011	0.009045	8.96e-09	159434
Milky sweets liking	rs182549	2	136616754	T	C	0.2545	0.0846878	0.0146071	6.7228e-09	159393
Milky sweets liking	rs9694306	8	64627491	C	T	0.3098	0.0905686	0.0137595	4.63412e-11	159393
Milky sweets liking	rs4547160	12	63503650	G	T	0.3444	0.083001	0.01339	5.69236e-10	159393
Milky sweets liking	rs10128495	10	21123825	T	G	0.3346	0.079113	0.0134843	4.4361e-09	159393
Milky sweets liking	rs2418768	10	107355367	T	C	0.4301	-0.0762537	0.0128513	2.96503e-09	159393
Milky sweets liking	rs13147890	4	170968463	A	G	0.2553	0.0852816	0.014592	5.08417e-09	159393
Milky sweets liking	rs4953152	2	45170153	A	G	0.3078	-0.115574	0.0137842	5.09366e-17	159393
Milky sweets liking	rs201527548	5	102138873	A	G	0.3765	0.0778993	0.013132	2.99241e-09	159393
Milky sweets liking	rs4908963	3	17758260	C	T	0.4524	-0.073947	0.0127832	7.26371e-09	159393
Milky sweets liking	rs2472297	15	75027880	T	C	0.2635	-0.08673	0.0144429	1.91319e-09	159393
Milky sweets liking	rs3088215	16	28853996	C	A	0.3968	0.0972712	0.0130052	7.46464e-14	159393
Milky sweets liking	rs838133	19	49259529	G	A	0.4506	-0.119729	0.0127877	7.76564e-21	159393
Mushroom liking	rs11885856	2	162184396	A	C	0.8816	0.057395	0.009795	4.67e-09	159454
Mushroom liking	rs3807688	7	77783782	G	A	0.2719	-0.04024	0.007097	1.44e-08	159454
Mushroom liking	rs4347883	2	44185129	C	T	0.4488	-0.036926	0.006353	6.19e-09	159454
Mushroom liking	rs11859365	16	83683945	C	A	0.2532	0.039778	0.007242	3.98e-08	159454
Mushroom liking	rs838133	19	49259529	G	A	0.5493	0.049697	0.006518	2.49e-14	159454
Mushroom liking	rs2073398	22	24999104	G	C	0.3248	-0.067438	0.006867	9.57e-23	159454
Onion liking	rs6771804	3	84983918	T	A	0.3179	0.044935	0.006458	3.5e-12	159518
Onion liking	rs7511986	1	248527810	A	G	0.6966	0.094484	0.006546	4e-47	159518
Onion liking	rs6808550	3	25107866	G	A	0.5726	0.035918	0.006106	4.07e-09	159518
Onion liking	rs838133	19	49259529	G	A	0.5493	0.040429	0.006225	8.4e-11	159518
Onion liking	rs9959497	18	1851688	A	G	0.1561	0.047483	0.008326	1.21e-08	159518
Onion liking	rs2186120	1	66453163	A	G	0.5274	0.033671	0.006065	2.85e-08	159518
Orange juice liking	rs6566233	18	53445930	C	T	0.4805	0.04189	0.007292	9.27e-09	159473
Orange juice liking	rs12149574	16	53840525	G	C	0.4145	-0.068663	0.007411	2.02e-20	159473
Oranges liking	rs12374488	5	93481407	G	A	0.1319	0.050093	0.009006	2.69e-08	159458
Oranges liking	rs10423928	19	46182304	A	T	0.1943	0.047258	0.007661	6.95e-10	159458
Oranges liking	rs1327259	6	51177811	G	A	0.3865	0.053202	0.006263	2.04e-17	159458
Oranges liking	rs34302035	2	59912591	C	G	0.1706	0.048285	0.008101	2.53e-09	159458
Oranges liking	rs7141417	14	47506833	T	G	0.8454	-0.046834	0.008464	3.17e-08	159458
Oranges liking	rs55894341	14	20579465	A	G	0.4129	-0.036167	0.006187	5.08e-09	159458
Oranges liking	rs12639564	3	85619783	G	A	0.6293	-0.055346	0.006308	1.78e-18	159458
Pasta liking	rs1267070	2	161988483	C	T	0.8218	0.045395	0.008124	2.33e-08	159413
Pears liking	rs4073513	11	46071253	G	A	0.711	0.039217	0.006966	1.83e-08	159468
Pears liking	rs4953148	2	45152522	T	A	0.2997	-0.039671	0.006931	1.06e-08	159468
Pears liking	rs566650320	14	36559475	C	A	0.016	0.161605	0.029638	4.99e-08	159468
Pears liking	rs2374424	11	83187113	G	A	0.5996	-0.035309	0.006445	4.32e-08	159468
Pears liking	rs2504701	6	51276882	A	G	0.4364	0.038835	0.006387	1.23e-09	159468
Pears liking	rs6474933	9	15623475	G	A	0.4371	0.038201	0.006543	5.3e-09	159468
Pizza liking	rs3791203	10	21179681	T	C	0.6491	-0.044893	0.007416	1.44e-09	159347
Pizza liking	rs13250449	8	10437868	A	G	0.167	-0.058399	0.00952	8.62e-10	159347
Pizza liking	rs281377	19	49206603	T	C	0.4312	-0.053822	0.007154	5.42e-14	159347
Plain yoghurt liking	rs55894341	14	20579465	A	G	0.4129	-0.051002	0.008267	6.91e-10	158675
Plain yoghurt liking	rs11012722	10	21772167	G	A	0.2724	-0.057464	0.009135	3.2e-10	158675
Plain yoghurt liking	rs9474019	6	51354717	T	C	0.0977	0.081269	0.013799	3.91e-09	158675
Plain yoghurt liking	rs1144168	6	91695668	A	G	0.2523	-0.051776	0.009382	3.43e-08	158675
Plain yoghurt liking	rs7542974	1	72544704	A	G	0.2518	0.05511	0.009407	4.71e-09	158675
Plain yoghurt liking	rs28429148	16	53798319	A	G	0.4369	0.06349	0.008329	2.53e-14	158675
Plain yoghurt liking	rs61443537	1	213387460	T	C	0.6424	0.056975	0.008473	1.8e-11	158675
Plum liking	rs35260863	14	22043949	C	T	0.1015	-0.071848	0.009973	5.91e-13	159369
Plum liking	rs10249294	7	143723137	A	G	0.3739	0.069605	0.006184	2.37e-29	159369
Plum liking	rs281313	15	47696589	G	A	0.6648	0.034852	0.006367	4.43e-08	159369
Plum liking	rs2504714	6	51228395	A	G	0.2351	0.051733	0.007064	2.46e-13	159369
Plum liking	rs2316901	11	8679016	A	G	0.3451	0.043936	0.006305	3.26e-12	159369
Pollock liking	rs4976198	5	68364084	G	A	0.4588	0.04976	0.00901	3.36e-08	130936
Pollock liking	rs3105049	13	55941509	T	C	0.7288	-0.058795	0.01011	6.09e-09	130936
Pollock liking	rs10867637	9	83493845	G	A	0.2527	0.059048	0.010329	1.11e-08	130936
Pollock liking	rs55872725	16	53809123	T	C	0.4062	0.060313	0.009126	3.91e-11	130936
Pork chop liking	rs6425817	1	33873034	G	A	0.6724	-0.055058	0.00907	1.31e-09	158434
Pork chop liking	rs2893843	6	26338697	G	A	0.3662	-0.052736	0.008887	2.97e-09	158434
Pork chop liking	rs9747449	17	5270414	C	T	0.5001	0.049669	0.008543	6.14e-09	158434
Pork chop liking	rs1620977	1	72729142	G	A	0.7293	0.053982	0.009583	1.8e-08	158434
Pork chop liking	rs62250717	3	85521990	G	C	0.3699	-0.056598	0.008796	1.27e-10	158434
Pork chop liking	rs4908972	3	17796192	C	T	0.5459	-0.055845	0.008574	7.41e-11	158434
Pork chop liking	rs8083301	18	21078579	T	A	0.6491	-0.04971	0.009019	3.57e-08	158434
Pork chop liking	rs1006945	20	37458009	T	G	0.5294	-0.050471	0.008522	3.21e-09	158434
Porridge liking	rs7356565	5	164755174	A	G	0.5171	0.044367	0.008089	4.17e-08	159122
Porridge liking	rs9954833	18	40810376	T	C	0.3455	-0.04835	0.008445	1.05e-08	159122
Porridge liking	rs8005245	14	20586042	C	G	0.4115	-0.052104	0.008175	1.88e-10	159122
Porridge liking	rs10789340	1	72940273	G	A	0.6266	0.050313	0.0083	1.38e-09	159122
Porridge liking	rs1593062	5	87133304	C	T	0.2117	0.058202	0.009931	4.64e-09	159122
Porridge liking	rs10460644	20	15768237	A	G	0.3828	-0.051528	0.008302	5.46e-10	159122
Porridge liking	rs206307	3	162493820	A	T	0.3821	0.062355	0.008264	4.59e-14	159122
Porridge liking	rs4881868	11	51566044	C	G	0.8949	-0.07376	0.013201	2.33e-08	159122
Porridge liking	rs55872725	16	53809123	T	C	0.4046	0.101505	0.008191	3.25e-35	159122
Porridge liking	rs9569324	13	56154467	A	G	0.7037	-0.057608	0.009103	2.5e-10	159122
Porridge liking	rs501593	11	90147366	C	T	0.6175	-0.047228	0.008252	1.06e-08	159122
Potatoes liking	rs7256200	19	45415935	T	G	0.1225	-0.043628	0.007983	4.65e-08	159579
Potatoes liking	rs663640	18	57846077	T	C	0.2208	-0.037493	0.006292	2.56e-09	159579
Prawns liking	rs35074855	6	32561140	G	C	0.1188	-0.169589	0.015457	5.64e-28	157990
Prawns liking	rs35511257	6	32545392	C	G	0.0927	-0.176003	0.017356	3.84e-24	157990
Prawns liking	rs3105049	13	55941509	T	C	0.7283	-0.073605	0.010599	3.85e-12	157990
Prawns liking	rs1724417	17	43672118	G	A	0.1725	-0.077589	0.013379	6.7e-09	157990
Prawns liking	rs7713430	5	164467717	T	G	0.5147	0.059498	0.009421	2.72e-10	157990
Prawns liking	rs2526389	3	50192826	T	C	0.4223	0.054064	0.009518	1.37e-08	157990
Prawns liking	rs11859365	16	83683945	C	A	0.2532	0.076096	0.010793	1.82e-12	157990
Prawns liking	rs4856591	3	85612550	G	T	0.6161	-0.067769	0.009839	5.74e-12	157990
Prawns liking	rs1363220	5	143822828	G	A	0.2283	-0.067537	0.011264	2.04e-09	157990
Prawns liking	rs6910879	6	32560739	G	A	0.0902	-0.165328	0.017249	9.69e-22	157990
Prawns liking	rs185320691	6	32490292	C	G	0.1041	-0.150946	0.017053	8.92e-19	157990
Prawns liking	rs1848797	10	64552934	G	A	0.3946	0.06276	0.009588	5.99e-11	157990
Prawns liking	rs920990	13	58701434	T	C	0.5454	0.056835	0.009574	2.94e-09	157990
Prawns liking	rs624565	18	40947391	T	C	0.3396	-0.056989	0.009906	8.81e-09	157990
Prawns liking	rs3909725	11	126587812	A	G	0.8345	0.076328	0.012653	1.64e-09	157990
Prawns liking	rs62148582	2	59530236	G	A	0.4565	-0.062809	0.009436	2.84e-11	157990
Prawns liking	rs7869624	9	15760822	T	C	0.4714	0.06105	0.009416	9.04e-11	157990
Prawns liking	rs56137030	16	53825905	A	G	0.3945	0.063448	0.009622	4.32e-11	157990
Prawns liking	rs715280	2	77301099	A	G	0.2604	0.065155	0.010696	1.15e-09	157990
Prawns liking	rs233803	21	22887260	T	C	0.1404	-0.076414	0.013742	2.71e-08	157990
Prawns liking	rs910011	22	44480513	G	A	0.1256	-0.082821	0.014334	7.61e-09	157990
Raw carrot liking	rs11070592	15	47821138	A	G	0.397	0.043535	0.007043	6.4e-10	159303
Raw carrot liking	rs224111	10	64552010	A	G	0.3913	-0.043115	0.007021	8.27e-10	159303
Raw carrot liking	rs2380937	9	4145781	C	T	0.3988	-0.039175	0.007001	2.22e-08	159303
Raw carrot liking	rs9972653	16	53814363	T	G	0.4003	-0.044063	0.006999	3.09e-10	159303
Raw carrot liking	rs12005972	9	128512348	G	A	0.3748	-0.040611	0.007058	8.76e-09	159303
Raw carrot liking	rs3777755	6	12159699	T	C	0.3099	-0.043928	0.007397	2.9e-09	159303
Raw carrot liking	rs34662493	12	109947194	G	A	0.0954	-0.065669	0.011775	2.46e-08	159303
Raw carrot liking	rs6969732	7	3753952	T	C	0.1529	0.054132	0.009513	1.3e-08	159303
Raw carrot liking	rs4992979	8	21580182	T	C	0.4931	-0.038507	0.006867	2.07e-08	159303
Raw carrot liking	rs2765717	13	93432646	C	A	0.18	-0.055077	0.00906	1.24e-09	159303
Raw carrot liking	rs2194027	5	87822672	A	T	0.4879	-0.038397	0.006901	2.66e-08	159303
Raw carrot liking	rs2952186	8	10124081	T	C	0.8397	0.05386	0.009411	1.06e-08	159303
Raw carrot liking	rs7810024	7	127514193	A	G	0.2947	-0.041351	0.007512	3.73e-08	159303
Raw carrot liking	rs17410557	18	50776391	C	T	0.3891	-0.039625	0.007018	1.67e-08	159303
Red meat liking	rs7531118	1	72837239	C	T	0.5333	-0.056098	0.008151	5.95e-12	158624
Red meat liking	rs10789907	11	112559814	C	A	0.5159	0.045647	0.008192	2.53e-08	158624
Red meat liking	rs10810427	9	15687161	G	C	0.5057	0.050556	0.008069	3.76e-10	158624
Red meat liking	rs2991927	10	86598574	G	A	0.6421	0.046307	0.008422	3.87e-08	158624
Red meat liking	rs62250717	3	85521990	G	C	0.3699	-0.046066	0.008362	3.63e-08	158624
Red meat liking	rs9393688	6	26207174	T	A	0.264	-0.052439	0.00921	1.27e-08	158624
Red wine liking	rs3887138	3	85648957	T	G	0.2272	0.065792	0.011725	2.02e-08	158425
Red wine liking	rs10246939	7	141672604	C	T	0.4453	-0.080172	0.009818	3.27e-16	158425
Red wine liking	rs1671542	5	88165095	T	C	0.5298	0.074339	0.010007	1.14e-13	158425
Red wine liking	rs933828	4	68023931	T	A	0.7695	0.064872	0.01162	2.39e-08	158425
Red wine liking	rs1229984	4	100239319	C	T	0.9744	0.350609	0.030694	3.5e-30	158425
Red wine liking	rs10426176	19	9558969	G	A	0.6335	0.060554	0.010122	2.22e-09	158425
Red wine liking	rs62244888	3	71603774	C	T	0.4251	0.059462	0.009875	1.76e-09	158425
Roast chicken liking	rs8083301	18	21078579	T	A	0.6491	-0.054585	0.00742	1.93e-13	158556
Roast chicken liking	rs186775337	2	206956260	C	T	0.3988	-0.040113	0.007226	2.86e-08	158556
Salad dressing liking	rs142175605	13	56094158	A	G	0.2016	0.052957	0.009625	3.78e-08	159310
Salad dressing liking	rs34725238	12	16578597	G	A	0.1212	-0.066935	0.011921	1.98e-08	159310
Salad dressing liking	rs79859923	1	16368536	T	C	0.0699	-0.089841	0.015267	4.02e-09	159310
Salad dressing liking	rs4368773	5	153352918	A	C	0.6206	-0.047545	0.00798	2.58e-09	159310
Salad dressing liking	rs7741058	6	28596420	A	T	0.7047	0.056485	0.00846	2.47e-11	159310
Salad dressing liking	rs1724417	17	43672118	G	A	0.1726	-0.066453	0.010983	1.46e-09	159310
Salad leaves liking	rs34662493	12	109947194	G	A	0.0954	-0.060076	0.009962	1.66e-09	159482
Salad leaves liking	rs62519822	8	65467796	A	G	0.1128	-0.051531	0.00915	1.81e-08	159482
Salad leaves liking	rs2944822	7	71795592	T	C	0.4441	0.032654	0.005822	2.06e-08	159482
Salad leaves liking	rs6978335	7	127390505	A	G	0.2487	0.040088	0.006685	2.03e-09	159482
Salami liking	rs11642015	16	53802494	T	C	0.4051	0.052215	0.009205	1.43e-08	154673
Salami liking	rs62244886	3	71587392	G	C	0.3989	0.051303	0.009228	2.73e-08	154673
Salami liking	rs42850	5	88019474	A	G	0.5871	-0.066348	0.009176	4.89e-13	154673
Salami liking	rs9929436	16	83661215	C	G	0.3381	0.053091	0.009611	3.34e-08	154673
Salami liking	rs35924948	11	126612329	C	G	0.2216	-0.063182	0.011029	1.02e-08	154673
Salami liking	rs13262595	8	143316970	G	A	0.5638	0.054601	0.009096	1.96e-09	154673
Salami liking	rs504675	2	45154689	T	C	0.3509	0.061459	0.009468	8.58e-11	154673
Salami liking	rs2696429	17	44335274	A	G	0.2113	-0.092386	0.011238	2.07e-16	154673
Salami liking	rs1385782	4	152883547	A	C	0.2062	-0.069896	0.011155	3.75e-10	154673
Salami liking	rs77132475	13	56156304	G	T	0.7063	-0.068468	0.010227	2.19e-11	154673
Salami liking	rs1888371	14	20594389	A	G	0.4116	0.056398	0.009192	8.57e-10	154673
Salami liking	rs136561	22	27259889	T	G	0.3687	0.056943	0.009343	1.12e-09	154673
Salmon liking	rs4841470	8	10848725	C	T	0.6053	-0.045249	0.007956	1.32e-08	158673
Salmon liking	rs62148585	2	59553448	A	G	0.2519	-0.05298	0.008693	1.12e-09	158673
Salmon liking	rs11625899	14	29723614	T	C	0.3574	0.047041	0.007859	2.18e-09	158673
Salmon liking	rs967168	5	164621218	A	C	0.6233	0.050026	0.007789	1.37e-10	158673
Salmon liking	rs10043587	5	144130459	G	A	0.5191	0.045021	0.007543	2.41e-09	158673
Salmon liking	rs1533224	11	80584598	A	C	0.7722	0.04956	0.009032	4.11e-08	158673
Salmon liking	rs160266	13	93683634	T	C	0.2864	-0.046153	0.008346	3.22e-08	158673
Salmon liking	rs3105047	13	55937194	A	C	0.7324	-0.066124	0.008493	7.05e-15	158673
Salmon liking	rs3106840	2	44858586	A	G	0.2173	-0.051927	0.009155	1.43e-08	158673
Salmon liking	rs10738399	9	15538695	T	C	0.484	-0.041938	0.007544	2.74e-08	158673
Salmon liking	rs11859365	16	83683945	C	A	0.2532	0.049452	0.008643	1.07e-08	158673
Salmon liking	rs1724417	17	43672118	G	A	0.1726	-0.064593	0.010709	1.65e-09	158673
Salty food liking	rs2117686	4	67894523	C	A	0.5854	0.048748	0.008321	4.72e-09	159571
Salty food liking	rs2694944	7	114010165	T	C	0.4242	0.047331	0.008343	1.42e-08	159571
Salty food liking	rs12563932	1	163859836	C	A	0.0294	-0.135503	0.024197	2.17e-08	159571
Salty food liking	rs7591518	2	145632077	C	T	0.2968	-0.050382	0.008946	1.81e-08	159571
Salty food liking	rs7823611	8	22755722	C	T	0.1316	0.068332	0.012158	1.93e-08	159571
Salty food liking	rs7614738	3	49311131	G	C	0.5019	-0.049522	0.008195	1.53e-09	159571
Salty food liking	rs2594136	3	60812147	A	G	0.7927	0.061675	0.010104	1.05e-09	159571
Salty food liking	rs562524786	5	51384994	T	C	0.2043	-0.057906	0.010581	4.46e-08	159571
Salty food liking	rs13388416	2	138394493	G	A	0.2463	0.059645	0.009475	3.11e-10	159571
Salty food liking	rs11128898	3	18703839	T	G	0.6204	0.057297	0.008414	9.88e-12	159571
Salty food liking	rs10246939	7	141672604	C	T	0.4454	-0.065562	0.008214	1.47e-15	159571
Salty food liking	rs10496076	2	57942987	C	T	0.6322	0.05084	0.008495	2.2e-09	159571
Salty food liking	rs9870384	3	85009817	T	C	0.3729	0.058565	0.008469	4.75e-12	159571
Salty food liking	rs7678319	4	152929310	G	A	0.2942	-0.052711	0.009041	5.58e-09	159571
Salty food liking	rs543760429	22	43147206	C	T	0.0379	0.205581	0.021714	2.98e-21	159571
Salty pretzels liking	rs589085	9	3245605	G	T	0.9265	0.105554	0.016327	1.03e-10	150683
Salty pretzels liking	rs2638281	19	49210869	G	A	0.6036	0.052717	0.008735	1.61e-09	150683
Salty pretzels liking	rs13262595	8	143316970	G	A	0.5637	0.047949	0.008606	2.55e-08	150683
Salty pretzels liking	rs543760429	22	43147206	C	T	0.0379	0.152085	0.022692	2.08e-11	150683
Salty pretzels liking	rs136560	22	27259888	G	A	0.3694	0.054268	0.008848	8.67e-10	150683
Sardines liking	rs11859365	16	83683945	C	A	0.2533	0.097926	0.010609	2.81e-20	157340
Sardines liking	rs55985303	2	77224951	A	G	0.241	0.082357	0.010798	2.45e-14	157340
Sardines liking	rs55872725	16	53809123	T	C	0.4046	0.061303	0.00942	7.72e-11	157340
Sardines liking	rs3105049	13	55941509	T	C	0.7283	-0.093749	0.010416	2.34e-19	157340
Sardines liking	rs34391493	6	26022648	C	A	0.1358	-0.077332	0.013707	1.71e-08	157340
Sardines liking	rs5006496	9	106459826	C	A	0.3489	-0.054362	0.009949	4.68e-08	157340
Sardines liking	rs2110529	2	59497127	C	T	0.4715	-0.06223	0.009271	1.94e-11	157340
Sardines liking	rs113979048	3	85650284	G	A	0.65	-0.078338	0.009795	1.32e-15	157340
Sardines liking	rs2546503	5	164604669	T	A	0.6279	0.052767	0.009618	4.13e-08	157340
Sardines liking	rs6789291	3	118325483	C	A	0.6678	-0.059277	0.009814	1.56e-09	157340
Sardines liking	rs3741251	11	61511133	A	G	0.1689	-0.0686	0.012492	4.01e-08	157340
Sardines liking	rs1307813	14	29755868	A	C	0.6425	-0.069033	0.009636	7.94e-13	157340
Sardines liking	rs57222984	17	43758898	G	A	0.2422	-0.060663	0.010795	1.94e-08	157340
Sardines liking	rs61043970	18	52881622	G	T	0.3317	-0.053877	0.009842	4.42e-08	157340
Sardines liking	rs4814124	20	12458840	A	T	0.271	0.060539	0.010408	6.05e-09	157340
Sardines liking	rs427248	19	49241015	T	C	0.4935	-0.061218	0.009274	4.12e-11	157340
Sardines liking	rs2413045	22	31665862	G	A	0.7999	-0.070062	0.011543	1.32e-09	157340
Sardines liking	rs5750184	22	36226516	C	G	0.0492	-0.119415	0.021344	2.23e-08	157340
Sausages liking	rs146223897	1	180590713	G	C	0.0193	-0.172359	0.030569	1.74e-08	158603
Sausages liking	rs72839449	6	27261661	C	A	0.1937	0.060707	0.01031	3.94e-09	158603
Savoury biscuit liking	rs58568715	11	65662985	G	A	0.1638	-0.045877	0.008209	2.31e-08	159272
Savoury biscuit liking	rs56131196	19	45422846	A	G	0.1835	-0.043826	0.007815	2.06e-08	159272
Shellfish liking	rs62273284	3	118361683	T	C	0.3791	-0.071785	0.011225	1.64e-10	155491
Shellfish liking	rs142605378	4	139426721	A	G	0.1742	-0.079208	0.013933	1.34e-08	155491
Shellfish liking	rs1087692	3	12120453	G	A	0.8583	0.088254	0.01518	6.14e-09	155491
Shellfish liking	rs181133225	6	32454764	C	T	0.1069	-0.115881	0.019275	1.86e-09	155491
Shellfish liking	rs111865864	6	32537353	G	T	0.2666	0.095905	0.013331	6.37e-13	155491
Shellfish liking	rs114741460	6	32594384	T	C	0.047	-0.176089	0.026782	4.92e-11	155491
Shellfish liking	rs3731769	2	162107295	T	G	0.7011	0.066886	0.011615	8.54e-09	155491
Shellfish liking	rs12872990	13	55952684	G	A	0.7071	-0.123437	0.012196	4.72e-24	155491
Shellfish liking	rs1073242	13	58715219	A	G	0.5569	0.06448	0.010873	3.05e-09	155491
Shellfish liking	rs140756568	1	38825035	T	C	0.0093	0.366825	0.06416	1.1e-08	155491
Shellfish liking	rs6845984	4	32785223	T	C	0.2438	-0.072451	0.012352	4.51e-09	155491
Shellfish liking	rs182976814	6	32486900	T	C	0.1161	-0.112295	0.019055	3.82e-09	155491
Shellfish liking	rs715280	2	77301099	A	G	0.2606	0.081073	0.012053	1.78e-11	155491
Shellfish liking	rs12111981	7	78919199	A	T	0.6922	-0.070375	0.011474	8.65e-10	155491
Shellfish liking	rs2526389	3	50192826	T	C	0.4223	0.05924	0.010724	3.33e-08	155491
Shellfish liking	rs76084961	3	85604041	G	T	0.6227	-0.099136	0.010981	1.83e-19	155491
Shellfish liking	rs6957780	7	68030709	A	G	0.4493	0.062928	0.010695	4.04e-09	155491
Shellfish liking	rs3909727	11	126587382	G	A	0.8362	0.081331	0.014336	1.42e-08	155491
Shellfish liking	rs2236295	10	64564892	T	G	0.3995	0.075235	0.010829	3.77e-12	155491
Shellfish liking	rs4552632	5	164574688	A	G	0.6175	0.070602	0.010913	9.92e-11	155491
Shellfish liking	rs5020205	9	3971439	C	G	0.3406	-0.066503	0.011205	2.96e-09	155491
Shellfish liking	rs7148387	14	29775132	G	A	0.5897	-0.064244	0.010775	2.5e-09	155491
Shellfish liking	rs461609	5	102447305	A	G	0.3019	0.063123	0.011551	4.66e-08	155491
Shellfish liking	rs2457263	9	15599350	A	C	0.4884	-0.083725	0.010587	2.67e-15	155491
Shellfish liking	rs12439895	15	67707001	T	A	0.2508	-0.08139	0.012408	5.45e-11	155491
Shellfish liking	rs2110529	2	59497127	C	T	0.4717	-0.078774	0.010625	1.27e-13	155491
Shellfish liking	rs73728611	6	32589363	G	A	0.1216	-0.165863	0.01667	2.67e-23	155491
Shellfish liking	rs7838901	8	10207274	G	A	0.2254	-0.070763	0.012794	3.21e-08	155491
Shellfish liking	rs10955643	8	114083585	T	G	0.4083	0.068202	0.010759	2.35e-10	155491
Shellfish liking	rs4451769	12	60829905	A	G	0.2323	0.068743	0.012555	4.39e-08	155491
Shellfish liking	rs6041404	20	12482680	T	C	0.2708	0.072531	0.011924	1.21e-09	155491
Shellfish liking	rs427576	16	73829270	C	A	0.4809	-0.06123	0.010553	6.6e-09	155491
Shellfish liking	rs1123321	16	83677410	G	C	0.258	0.114514	0.012152	4.54e-21	155491
Shellfish liking	rs838133	19	49259529	G	A	0.5494	0.064795	0.01095	3.3e-09	155491
Shellfish liking	rs56094641	16	53806453	G	A	0.4055	0.079094	0.010796	2.41e-13	155491
Shellfish liking	rs564850730	17	43668850	C	T	0.1708	-0.099139	0.015105	5.31e-11	155491
Shellfish liking	rs624565	18	40947391	T	C	0.3395	-0.078349	0.011162	2.27e-12	155491
Smoked fish liking	rs3105049	13	55941509	T	C	0.7283	-0.082082	0.009586	1.16e-17	158149
Smoked fish liking	rs633911	18	40944720	G	A	0.2533	-0.055295	0.009847	1.97e-08	158149
Smoked fish liking	rs55985303	2	77224951	A	G	0.2408	0.075203	0.009943	4e-14	158149
Smoked fish liking	rs1411108	1	204616180	A	G	0.4918	-0.047497	0.008546	2.75e-08	158149
Smoked fish liking	rs374952396	17	44753643	T	G	0.7537	0.065777	0.010002	4.87e-11	158149
Smoked fish liking	rs12653396	5	87847273	A	T	0.5676	-0.047239	0.008664	4.99e-08	158149
Smoked fish liking	rs1123321	16	83677410	G	C	0.2579	0.069465	0.009765	1.16e-12	158149
Smoked fish liking	rs62033405	16	53822387	T	C	0.3945	0.061936	0.008706	1.16e-12	158149
Smoked fish liking	rs4856591	3	85612550	G	T	0.6162	-0.060146	0.008902	1.44e-11	158149
Smoked fish liking	rs838133	19	49259529	G	A	0.5495	0.063324	0.008791	5.98e-13	158149
Soft cheese liking	rs61702433	7	117627585	T	G	0.3337	-0.043846	0.007805	1.95e-08	159253
Soft cheese liking	rs157592	19	45424514	C	A	0.1797	-0.056226	0.009811	1e-08	159253
Soft cheese liking	rs7187250	16	53810546	A	C	0.3952	0.055239	0.007499	1.8e-13	159253
Soy sauce liking	rs59698523	6	126733094	C	T	0.4564	-0.043653	0.007121	8.82e-10	157246
Soya milk liking	rs3130679	6	31807540	G	A	0.1322	-0.108686	0.015011	4.53e-13	113425
Soya milk liking	rs535776589	6	31648131	C	G	0.3596	-0.083742	0.013836	1.45e-09	113425
Soya milk liking	rs2815753	1	72812324	A	G	0.6056	0.059998	0.010384	7.61e-09	113425
Soya milk liking	rs1429934	18	21162288	T	C	0.6651	0.059873	0.01082	3.16e-08	113425
Spicy food liking	rs6882046	5	87968864	G	A	0.2674	0.054826	0.009591	1.11e-08	159503
Spicy food liking	rs528301	2	45154908	A	G	0.5521	0.072975	0.008444	5.66e-18	159503
Spicy food liking	rs2533458	7	69144192	C	T	0.6503	0.068199	0.008775	7.89e-15	159503
Spicy food liking	rs2029130	3	85644047	A	T	0.628	-0.073125	0.008733	5.74e-17	159503
Spicy food liking	rs201001	6	27808899	C	T	0.2001	-0.066922	0.010507	1.93e-10	159503
Spicy food liking	rs790561	8	64618026	G	A	0.7014	0.056606	0.009195	7.5e-10	159503
Spicy food liking	rs4662411	2	145738714	C	T	0.4007	-0.05058	0.008608	4.24e-09	159503
Spicy food liking	rs4621738	7	103621551	A	G	0.666	0.052823	0.008909	3.07e-09	159503
Spicy food liking	rs7678319	4	152929310	G	A	0.2942	-0.051436	0.009304	3.26e-08	159503
Spicy food liking	rs17149723	8	8171487	A	G	0.2857	0.057435	0.009331	7.56e-10	159503
Spicy food liking	rs12220700	10	64561506	G	A	0.4672	0.048314	0.008444	1.07e-08	159503
Spicy food liking	rs609142	11	30757430	T	G	0.435	0.046482	0.008474	4.16e-08	159503
Spicy food liking	rs13056300	22	41408754	C	T	0.2732	-0.057106	0.00949	1.8e-09	159503
Spicy food liking	rs11664776	18	50797415	C	T	0.4031	0.052262	0.008582	1.16e-09	159503
Spicy food liking	rs437564	16	28818037	T	C	0.3752	-0.053667	0.008944	1.99e-09	159503
Spicy food liking	rs224537	17	3487202	A	G	0.3503	0.07646	0.00878	3.19e-18	159503
Spinach liking	rs111912558	17	44356694	C	T	0.2009	-0.05355	0.009539	1.99e-08	157978
Spinach liking	rs35166611	11	66115782	T	G	0.3486	0.042809	0.00772	2.96e-08	157978
Spinach liking	rs9537116	13	56016414	A	G	0.2658	0.065079	0.00845	1.38e-14	157978
Spinach liking	rs112725644	9	128543100	A	C	0.5819	-0.042141	0.007509	2.01e-08	157978
Spinach liking	rs140948775	21	23426252	C	T	0.0116	-0.19215	0.035177	4.73e-08	157978
Spinach liking	rs12156350	8	10268516	G	T	0.5741	-0.041599	0.00746	2.47e-08	157978
Spinach liking	rs26434	5	102363402	T	C	0.6901	-0.043593	0.007969	4.51e-08	157978
Spinach liking	rs55858177	3	18700408	C	T	0.3732	-0.048667	0.008135	2.23e-09	157978
Spinach liking	rs189843	5	164600151	C	G	0.5627	0.047637	0.007446	1.6e-10	157978
Spirits liking	rs1671542	5	88165095	T	C	0.5297	0.054313	0.009844	3.46e-08	157793
Spirits liking	rs4726481	7	141668403	T	G	0.3984	-0.056338	0.009853	1.1e-08	157793
Spirits liking	rs1937522	13	68080817	G	A	0.5259	-0.05249	0.009612	4.76e-08	157793
Strawberries liking	rs6953442	7	143722177	C	T	0.3716	0.034638	0.005179	2.3e-11	159446
Strawberries liking	rs34143494	16	62758381	A	G	0.2062	-0.038275	0.006223	7.79e-10	159446
Strawberries liking	rs12636845	3	147613061	C	T	0.3545	0.030065	0.005309	1.5e-08	159446
Strawberries liking	rs2478881	6	51184712	T	C	0.3457	0.028873	0.005291	4.86e-08	159446
Strawberries liking	rs680490	11	56280634	G	A	0.3126	-0.032532	0.005401	1.74e-09	159446
Tea difference liking	rs9940128	16	53800754	A	G	0.424	-0.118433	0.015844	7.86e-14	157305
Tea difference liking	rs7138343	12	11120949	G	C	0.2438	-0.116565	0.018564	3.44e-10	157305
Tea max liking	rs17013358	1	208959084	A	G	0.0661	-0.106036	0.0173	8.9e-10	158918
Tea with sugar liking	rs111524607	12	121103023	T	C	0.2879	-0.056241	0.009334	1.71e-09	158151
Tea with sugar liking	rs9972653	16	53814363	T	G	0.4003	-0.078551	0.008621	8.43e-20	158151
Tea with sugar liking	rs10772380	12	11045512	G	T	0.7452	0.059935	0.009693	6.33e-10	158151
Tea with sugar liking	rs145623467	6	27294573	A	G	0.0173	0.190457	0.032462	4.46e-09	158151
Tea with sugar liking	rs10500508	16	65121878	T	C	0.4038	0.04723	0.008578	3.69e-08	158151
Tea with sugar liking	rs617999	11	95589935	C	T	0.387	-0.048279	0.008663	2.52e-08	158151
Tea without sugar liking	rs12653396	5	87847273	A	T	0.5675	-0.058542	0.010221	1.03e-08	158072
Tinned tuna liking	rs56094641	16	53806453	G	A	0.4054	0.056694	0.00839	1.44e-11	158261
Tinned tuna liking	rs838133	19	49259529	G	A	0.5495	0.047929	0.008506	1.78e-08	158261
Tinned tuna liking	rs60018658	4	44802166	G	A	0.1337	-0.067281	0.01208	2.57e-08	158261
Tomatoes liking	rs4240637	8	10129757	G	A	0.7681	0.040471	0.007051	9.55e-09	159419
Tomatoes liking	rs268991	5	22638763	C	A	0.5383	-0.032613	0.005937	3.96e-08	159419
Tomatoes liking	rs12607299	18	69874595	C	G	0.6773	0.040169	0.006371	2.91e-10	159419
Tomatoes liking	rs3124424	13	55942947	G	A	0.7325	-0.040608	0.006675	1.2e-09	159419
Turnip liking	rs374952396	17	44753643	T	G	0.7538	0.051601	0.00928	2.72e-08	155376
Turnip liking	rs2551932	2	208541386	C	T	0.7967	0.059359	0.010462	1.42e-08	155376
Turnip liking	rs3013340	13	56000038	T	A	0.7081	-0.063359	0.008727	3.93e-13	155376
Turnip liking	rs5743618	4	38798648	A	C	0.2315	-0.057324	0.009283	6.66e-10	155376
Vegetables liking	rs13383034	2	45155276	T	C	0.3078	-0.028715	0.004333	3.48e-11	159475
Vegetables liking	rs7619139	3	25110415	A	T	0.5889	0.029471	0.004064	4.18e-13	159475
Vinegar liking	rs10109510	8	64882069	C	T	0.3644	0.045094	0.00785	9.26e-09	159565
Vinegar liking	rs504675	2	45154689	T	C	0.3508	0.057532	0.007798	1.64e-13	159565
Vinegar liking	rs60509464	9	11543858	A	T	0.6488	-0.055499	0.007811	1.25e-12	159565
Vinegar liking	rs4758259	11	7961130	T	C	0.3774	-0.042853	0.007683	2.46e-08	159565
Vinegar liking	rs6797629	3	158065671	A	T	0.496	0.04074	0.007454	4.64e-08	159565
Vinegar liking	rs35225200	4	103146888	C	A	0.0811	0.084401	0.014031	1.82e-09	159565
Vinegar liking	rs3131062	6	30763714	A	T	0.182	-0.060168	0.009616	3.95e-10	159565
Vinegar liking	rs35303761	7	69810892	G	A	0.2436	-0.048292	0.008684	2.71e-08	159565
Vinegar liking	rs7627615	3	183818416	A	G	0.5916	-0.065328	0.007549	5.12e-18	159565
Vinegar liking	rs1553776	8	22742341	A	C	0.1359	0.070721	0.010851	7.21e-11	159565
Vinegar liking	rs11642841	16	53845487	A	C	0.3995	-0.044118	0.0076	6.47e-09	159565
Vinegar liking	rs2571014	18	44640330	G	A	0.6228	0.046812	0.007758	1.62e-09	159565
Vinegar liking	rs1024207	20	21591481	G	A	0.7732	-0.064357	0.008879	4.3e-13	159565
Whiskey liking	rs1937522	13	68080817	G	A	0.526	-0.054434	0.009872	3.52e-08	156904
Whiskey liking	rs2726478	4	106254606	A	T	0.414	-0.057881	0.01001	7.4e-09	156904
Whiskey liking	rs10912854	1	174898715	C	G	0.2731	-0.060564	0.011103	4.93e-08	156904
Whiskey liking	rs10974347	9	4144397	G	A	0.3963	-0.056258	0.01011	2.65e-08	156904
Whiskey liking	rs713598	7	141673345	G	C	0.3995	-0.061148	0.010061	1.25e-09	156904
Whiskey liking	rs304138	5	88169567	G	A	0.4781	0.068826	0.009858	2.96e-12	156904
White bread liking	rs35626515	16	28649651	A	C	0.4031	0.047388	0.008456	2.12e-08	159491
White bread liking	rs12137388	1	73635313	T	C	0.4758	-0.047808	0.008319	9.15e-09	159491
White bread liking	rs11250033	8	10431422	A	G	0.6276	-0.04924	0.008613	1.11e-08	159491
White bread liking	rs814573	19	45424351	T	A	0.1806	-0.087523	0.011099	3.2e-15	159491
White wine liking	rs780093	2	27742603	C	T	0.6176	0.051328	0.009144	1.99e-08	158532
White wine liking	rs11940694	4	39414993	G	A	0.6025	0.051398	0.009178	2.17e-08	158532
White wine liking	rs9372625	6	98344031	A	G	0.3866	0.0525	0.009178	1.08e-08	158532
White wine liking	rs1229984	4	100239319	C	T	0.9744	0.340476	0.027994	5.51e-34	158532
White wine liking	rs1671542	5	88165095	T	C	0.5298	0.057386	0.009128	3.28e-10	158532
White wine liking	rs17652520	17	44098967	A	G	0.2288	-0.066147	0.010617	4.7e-10	158532
Whole grain cereal liking	rs9490002	6	98331134	A	G	0.4655	0.040677	0.007253	2.06e-08	157610
Whole milk liking	rs2618485	8	11329245	G	T	0.8821	0.087252	0.014303	1.08e-09	159170
Whole milk liking	rs117300236	17	44753350	G	A	0.726	0.062222	0.011049	1.81e-08	159170
Whole milk liking	rs1457258	15	37747182	A	C	0.4457	-0.052827	0.009243	1.12e-08	159170
Whole milk liking	rs7261036	20	45861660	G	T	0.3838	-0.056163	0.009849	1.21e-08	159170
Whole milk liking	rs4813329	20	1897390	G	C	0.4061	-0.057676	0.009426	9.52e-10	159170
Whole milk liking	rs895157	17	74540917	C	A	0.1896	0.066413	0.011761	1.66e-08	159170
Added salt consumption	rs2736748	3	60815608	A	G	NA	-0.00456985	0.000378368	1.38386e-33	323995
Added salt consumption	rs34893494	16	72962423	T	C	NA	-0.00197867	0.000341859	7.12417e-09	323995
Added salt consumption	rs113243085	6	33516949	G	T	NA	-0.00407434	0.000699185	5.63413e-09	323995
Added salt consumption	rs10883796	10	104655315	G	A	NA	-0.00192819	0.000338493	1.22367e-08	323995
Added salt consumption	rs2693687	14	99672917	C	T	NA	-0.00183908	0.000318627	7.83873e-09	323995
Added salt consumption	rs803379	1	44623775	T	G	NA	-0.00234908	0.000319064	1.80619e-13	323995
Added salt consumption	rs9569747	13	58370948	T	G	NA	0.00188067	0.000338882	2.86273e-08	323995
Added salt consumption	rs360807	2	62926859	C	T	NA	-0.00200992	0.000334197	1.80803e-09	323995
Added salt consumption	rs6987313	8	71570989	T	C	NA	-0.00171115	0.000309481	3.21886e-08	323995
Added salt consumption	rs1490384	6	126851160	C	T	NA	0.00183159	0.000309029	3.0867e-09	323995
Added salt consumption	rs2457427	8	22746069	T	C	NA	0.0028372	0.000450231	2.94486e-10	323995
Added salt consumption	rs13131880	4	178963783	T	C	NA	0.00212726	0.00037185	1.06056e-08	323995
Added salt consumption	rs510901	9	22449909	T	C	NA	0.00216432	0.00031834	1.05517e-11	323995
Added salt consumption	rs1339157	9	23196532	T	C	NA	0.0021803	0.000309171	1.76257e-12	323995
Added salt consumption	rs34295593	4	101801675	A	C	NA	-0.00263388	0.000474212	2.78847e-08	323995
Added salt consumption	rs17805497	2	177070172	T	C	NA	-0.002044	0.000324171	2.8761e-10	323995
Added salt consumption	rs11041921	11	8456187	C	A	NA	-0.00305338	0.000534491	1.11206e-08	323995
Added salt consumption	rs62098445	18	58819108	C	A	NA	0.00277216	0.000334808	1.23331e-16	323995
Added salt consumption	rs9826749	3	83334993	A	G	NA	-0.00308435	0.000408767	4.50567e-14	323995
Added salt consumption	rs7627615	3	183818416	G	A	NA	0.00227582	0.00031381	4.09987e-13	323995
Added salt consumption	rs10037418	5	116577731	C	T	NA	-0.0021599	0.000331236	6.99668e-11	323995
Added salt consumption	rs35638196	4	54966104	G	A	NA	-0.00216469	0.000364863	2.97658e-09	323995
Added salt consumption	rs35099536	6	9516653	A	C	NA	-0.00412446	0.00056172	2.09554e-13	323995
Added salt consumption	rs10761566	10	62791939	T	C	NA	0.00261733	0.000312281	5.23331e-17	323995
Added salt consumption	rs10425711	19	51780434	C	A	NA	0.00189977	0.000344401	3.46493e-08	323995
Added salt consumption	rs12579995	12	110046104	G	A	NA	-0.00288043	0.000412124	2.76396e-12	323995
Added salt consumption	rs821166	16	68578481	A	G	NA	-0.00173566	0.000316123	4.00893e-08	323995
Added salt consumption	rs1028643	11	30861880	G	A	NA	-0.0021682	0.000328796	4.27087e-11	323995
Added salt consumption	rs6707445	2	104420858	G	A	NA	-0.00171286	0.000311085	3.66904e-08	323995
Added salt consumption	rs10752999	1	187279690	A	C	NA	-0.0022762	0.000337093	1.4538e-11	323995
Added salt consumption	rs1373049	11	99757404	G	T	NA	0.00187829	0.000324905	7.42386e-09	323995
Added salt consumption	rs1045411	13	31033232	C	T	NA	0.00273406	0.000348487	4.3118e-15	323995
Added salt consumption	rs2053682	5	170599327	C	A	NA	0.00304443	0.000333368	6.70343e-20	323995
Added salt consumption	rs12636030	3	49182237	A	G	NA	0.00201105	0.000327069	7.81193e-10	323995
Added salt consumption	rs33137	5	158064276	C	T	NA	0.00171543	0.000310281	3.22734e-08	323995
Added salt consumption	rs4074037	14	101011209	A	G	NA	-0.00180139	0.000318606	1.5678e-08	323995
Added salt consumption	rs6951104	7	27253795	T	C	NA	0.00274759	0.000496263	3.0847e-08	323995
Added salt consumption	rs12658060	5	51375189	T	C	NA	0.00455663	0.000370935	1.10165e-34	323995
Added salt consumption	rs528301	2	45154908	G	A	NA	-0.00238799	0.000309641	1.2374e-14	323995
Added salt consumption	rs10968999	9	29187393	T	C	NA	-0.00223148	0.000403159	3.11251e-08	323995
Added salt consumption	rs6780346	3	85593584	C	T	NA	0.00257951	0.000318718	5.80253e-16	323995
Added salt consumption	rs9611875	22	43153807	A	G	NA	-0.0105566	0.000792718	1.84448e-40	323995
Added salt consumption	rs12478156	2	164379658	T	C	NA	-0.00216248	0.000323029	2.16583e-11	323995
Added salt consumption	rs4726481	7	141668403	G	T	NA	0.00427789	0.000316311	1.12384e-41	323995
Added salt consumption	rs10994723	10	63089380	A	G	NA	0.00294103	0.000346036	1.90898e-17	323995
Added salt consumption	rs9368288	6	21209123	G	A	NA	0.00242668	0.000430071	1.67589e-08	323995
Added salt consumption	rs2506738	6	104003425	A	G	NA	0.00216807	0.000315149	6.00597e-12	323995
Added salt consumption	rs2687169	3	60372036	T	C	NA	0.00248989	0.000326947	2.62516e-14	323995
Added salt consumption	rs12499144	4	18239838	A	C	NA	0.00203102	0.000321561	2.682e-10	323995
Added salt consumption	rs7803164	7	1829835	C	T	NA	0.00230624	0.000366829	3.23738e-10	323995
Added salt consumption	rs2464869	11	127106206	T	G	NA	0.00183938	0.000326939	1.84367e-08	323995
Added salt consumption	rs1943457	18	37190183	G	A	NA	0.00197118	0.000310906	2.29593e-10	323995
Added salt consumption	rs12947874	17	38259103	A	G	NA	-0.00210554	0.000369085	1.1651e-08	323995
Added salt consumption	rs3890316	4	94242898	G	A	NA	0.00208109	0.000358873	6.67276e-09	323995
Added salt consumption	rs1562662	2	138319143	C	T	NA	-0.00314386	0.000357857	1.5603e-18	323995
Added salt consumption	rs7670308	4	67230580	G	A	NA	0.00202046	0.000315217	1.45765e-10	323995
Added salt consumption	rs7591518	2	145632077	T	C	NA	0.00342757	0.000337081	2.74416e-24	323995
Added salt consumption	rs4235642	5	103818412	A	G	NA	-0.00193725	0.000317914	1.10379e-09	323995
Added salt consumption	rs4937214	11	126749930	C	T	NA	-0.00251354	0.000308457	3.67695e-16	323995
Added salt consumption	rs4860797	4	67801134	G	A	NA	-0.00180326	0.000316873	1.26448e-08	323995
Added salt consumption	rs10971930	9	34116083	T	C	NA	-0.00269587	0.000463302	5.92652e-09	323995
Added salt consumption	rs4739105	8	64496159	T	C	NA	-0.00233746	0.000381316	8.78893e-10	323995
Added salt consumption	rs10055314	5	20224696	C	A	NA	0.00174155	0.000317439	4.10554e-08	323995
Added salt consumption	rs7513227	1	87943155	C	T	NA	-0.00171356	0.000309722	3.15565e-08	323995
Added salt consumption	rs7422793	2	212603778	T	C	NA	-0.00208611	0.000325448	1.45554e-10	323995
Added salt consumption	rs336610	3	18650015	G	T	NA	-0.00255664	0.000318423	9.82157e-16	323995
Alcohol consumption	rs1991556	17	44083402	G	A	NA	0.0330162	0.00533509	6.07348e-10	141145
Alcohol consumption	rs62084747	17	66079619	C	T	NA	0.0286871	0.00507284	1.55818e-08	141145
Alcohol consumption	rs28712821	4	39413780	G	A	NA	-0.0324025	0.0045726	1.3782e-12	141145
Alcohol consumption	rs10750025	11	113424042	C	T	NA	-0.0294219	0.00478472	7.79059e-10	141145
Alcohol consumption	rs1919208	4	99567226	C	T	NA	-0.211818	0.0293632	5.444e-13	141145
Alcohol consumption	rs4382592	9	134870755	T	G	NA	0.0279302	0.00483257	7.489e-09	141145
Beef consumption	rs10789340	1	72940273	A	G	NA	0.00333252	0.000564745	3.61461e-09	241092
Beef consumption	rs9379833	6	26207175	C	A	NA	0.00405078	0.000622386	7.59206e-11	241092
Beef consumption	rs9827939	3	71035887	T	C	NA	0.00405531	0.00066735	1.22653e-09	241092
Beef consumption	rs10119975	9	15708140	C	A	NA	-0.00420931	0.000547903	1.55913e-14	241092
Beef consumption	rs5751084	22	41755105	A	G	NA	0.00382009	0.000685923	2.5581e-08	241092
Beef consumption	rs7240986	18	53195249	G	A	NA	0.00331153	0.000568413	5.6798e-09	241092
Beer or cider consumption	rs663175	11	121533827	G	A	NA	-0.00666083	0.00104147	1.59914e-10	168237
Beer or cider consumption	rs72720396	1	91191582	A	G	NA	0.00804184	0.00123274	6.86629e-11	168237
Beer or cider consumption	rs10978542	9	109328021	C	T	NA	0.00621129	0.00107681	8.01074e-09	168237
Beer or cider consumption	rs7708866	5	50676126	T	C	NA	0.00717861	0.00119148	1.6916e-09	168237
Beer or cider consumption	rs11039216	11	47406592	C	T	NA	-0.0056806	0.00104029	4.74548e-08	168237
Beer or cider consumption	rs2622237	7	153489069	A	G	NA	-0.00604515	0.00105736	1.08287e-08	168237
Beer or cider consumption	rs4953150	2	45157336	C	T	NA	-0.00730339	0.0010944	2.49911e-11	168237
Beer or cider consumption	rs3136329	2	48024876	C	T	NA	0.00670775	0.00105064	1.72024e-10	168237
Beer or cider consumption	rs6970845	7	135051453	G	A	NA	-0.00628554	0.00105959	2.99177e-09	168237
Beer or cider consumption	rs9684543	4	101989739	C	T	NA	0.00677073	0.00117978	9.52503e-09	168237
Beer or cider consumption	rs6049886	20	24683554	G	T	NA	-0.00623207	0.00110517	1.71026e-08	168237
Beer or cider consumption	rs28712821	4	39413780	G	A	NA	-0.00953786	0.00107348	6.3926e-19	168237
Beer or cider consumption	rs28929474	14	94844947	C	T	NA	0.0217042	0.00377016	8.57041e-09	168237
Bread consumption	rs13016665	2	57995348	C	A	NA	-0.0194362	0.00253208	1.64156e-14	438853
Bread consumption	rs1851923	3	81979057	G	A	NA	-0.0178918	0.00250862	9.88286e-13	438853
Bread consumption	rs9564268	13	66204880	T	C	NA	0.0147079	0.00255802	8.93911e-09	438853
Bread consumption	rs115877304	5	92797166	C	T	NA	-0.0358152	0.00578708	6.0616e-10	438853
Bread consumption	rs79436018	7	127694032	T	C	NA	0.022907	0.00390047	4.28283e-09	438853
Bread consumption	rs596878	6	140286236	A	C	NA	0.0143994	0.00251396	1.01756e-08	438853
Bread consumption	rs13072794	3	33606848	C	T	NA	0.0150879	0.00268785	1.98422e-08	438853
Bread consumption	rs11060853	12	123424071	A	G	NA	0.01504	0.00252356	2.52493e-09	438853
Bread consumption	rs9662365	1	98461443	C	T	NA	-0.0155841	0.0024846	3.55805e-10	438853
Bread consumption	rs9529022	13	66699942	T	C	NA	0.0150022	0.00258332	6.34757e-09	438853
Bread consumption	rs2068650	5	166835294	A	C	NA	0.0166023	0.00249883	3.05222e-11	438853
Bread consumption	rs7802468	7	143704416	C	T	NA	0.0297029	0.00256578	5.41782e-31	438853
Bread consumption	rs13336260	16	757459	A	C	NA	-0.0171012	0.00310561	3.65932e-08	438853
Bread consumption	rs13023099	2	200705623	C	A	NA	0.0142707	0.00252465	1.58089e-08	438853
Bread consumption	rs62091167	18	53130630	A	C	NA	0.0172054	0.00302702	1.31626e-08	438853
Bread consumption	rs6580721	12	50155400	A	G	NA	-0.0217877	0.00318384	7.74356e-12	438853
Bread consumption	rs182549	2	136616754	C	T	NA	0.0186348	0.00294508	2.49271e-10	438853
Bread consumption	rs11183201	12	46170982	T	C	NA	0.0198924	0.00249281	1.4644e-15	438853
Bread consumption	rs11133681	5	11924215	T	C	NA	0.0139434	0.00254586	4.32861e-08	438853
Bread consumption	rs4665972	2	27598097	T	C	NA	0.0177851	0.0025543	3.33557e-12	438853
Bread consumption	rs6741066	2	44209477	C	T	NA	-0.0163011	0.0028412	9.61412e-09	438853
Bread consumption	rs73802707	4	17932319	C	T	NA	0.0192751	0.00346882	2.74964e-08	438853
Bread consumption	rs838133	19	49259529	A	G	NA	-0.0148079	0.00257447	8.82853e-09	438853
Bread consumption	rs656817	18	40994935	A	G	NA	0.0151072	0.00263357	9.67125e-09	438853
Bread consumption	rs62394558	6	26604650	G	A	NA	0.014944	0.00252589	3.29203e-09	438853
Bread consumption	rs1994315	3	85144149	T	C	NA	0.019863	0.00267522	1.12942e-13	438853
Champagne or white wine consumption	rs1919208	4	99567226	C	T	NA	-0.0499642	0.00667633	7.22136e-14	175549
Champagne or white wine consumption	rs4245150	11	113364647	G	T	NA	-0.00615023	0.00100723	1.02106e-09	175549
Champagne or white wine consumption	rs77301847	17	43810902	A	G	NA	0.00949114	0.00119385	1.86471e-15	175549
Champagne or white wine consumption	rs602662	19	49206985	G	A	NA	-0.00553745	0.000987289	2.03802e-08	175549
Champagne or white wine consumption	rs12639940	4	39420981	A	G	NA	0.00720032	0.00102322	1.96532e-12	175549
Champagne or white wine consumption	rs4711107	6	26342749	T	C	NA	-0.00609397	0.00107788	1.57064e-08	175549
Cheese consumption	rs17262885	13	58313302	G	A	NA	0.00364584	0.00053304	7.93526e-12	365842
Cheese consumption	rs3911016	9	88029000	T	G	NA	-0.00421994	0.000722514	5.20025e-09	365842
Cheese consumption	rs7965658	12	49987929	G	A	NA	-0.00364711	0.000592457	7.46492e-10	365842
Cheese consumption	rs11189472	10	99797468	C	A	NA	-0.00271443	0.000494642	4.0728e-08	365842
Cheese consumption	rs112362785	21	42024195	T	G	NA	0.0030683	0.000551166	2.59273e-08	365842
Cheese consumption	rs10164176	18	44819849	T	C	NA	-0.00283795	0.000477218	2.7333e-09	365842
Cheese consumption	rs9843653	3	49920571	T	C	NA	0.00261732	0.000470013	2.56777e-08	365842
Cheese consumption	rs7012814	8	9173358	G	A	NA	0.00275866	0.000473402	5.63281e-09	365842
Cheese consumption	rs707896	6	26116424	G	A	NA	-0.00347743	0.000635171	4.38022e-08	365842
Cheese consumption	rs738140	22	41884954	A	G	NA	-0.0028983	0.000507979	1.15967e-08	365842
Cheese consumption	rs11847410	14	30159698	T	C	NA	0.00284241	0.000477157	2.56957e-09	365842
Cheese consumption	rs549814	2	45153508	C	T	NA	-0.00512073	0.00050107	1.62025e-24	365842
Cheese consumption	rs9933427	16	8276343	A	G	NA	-0.00273242	0.000471957	7.0574e-09	365842
Cheese consumption	rs6030200	20	35554361	G	A	NA	-0.00339955	0.000507087	2.02684e-11	365842
Cheese consumption	rs2960578	18	21143739	T	G	NA	-0.00272207	0.000470407	7.18137e-09	365842
Cheese consumption	rs77779142	11	65599656	C	T	NA	0.00358174	0.000630199	1.31961e-08	365842
Cheese consumption	rs3769941	2	166185240	A	G	NA	-0.00292356	0.000535898	4.88514e-08	365842
Coffee consumption	rs6062678	20	62888802	G	T	NA	-0.0302261	0.00495084	1.02651e-09	105037
Coffee consumption	rs79624003	7	73012785	A	G	NA	-0.0484273	0.00722117	1.99623e-11	105037
Coffee consumption	rs66723169	18	57808978	C	A	NA	-0.0394811	0.00579537	9.58954e-12	105037
Coffee consumption	rs907389	15	77897476	A	C	NA	0.0310611	0.00510436	1.16338e-09	105037
Coffee consumption	rs1057868	7	75615006	C	T	NA	-0.0520407	0.0053635	2.93485e-22	105037
Coffee consumption	rs4148155	4	89054667	A	G	NA	0.0467989	0.00772241	1.36004e-09	105037
Coffee consumption	rs4410790	7	17284577	T	C	NA	-0.100176	0.00508825	2.7502e-86	105037
Coffee consumption	rs2472297	15	75027880	C	T	NA	-0.112858	0.00546844	1.24927e-94	105037
Coffee consumption	rs11127048	2	27752463	G	A	NA	-0.030047	0.00508375	3.41289e-09	105037
Coffee consumption	rs7564708	2	639055	T	C	NA	-0.0374286	0.00653251	1.00673e-08	105037
Cooked vegetables consumption	rs9537116	13	56016414	G	A	NA	-0.00398119	0.000719621	3.15982e-08	435417
Cooked vegetables consumption	rs12476427	2	39146971	A	G	NA	-0.0087979	0.00148008	2.77801e-09	435417
Cooked vegetables consumption	rs12550717	8	10266706	G	A	NA	-0.0038877	0.000651474	2.40851e-09	435417
Cooked vegetables consumption	rs838133	19	49259529	A	G	NA	-0.00455528	0.000651362	2.68171e-12	435417
Cooked vegetables consumption	rs10156602	9	96345328	A	G	NA	-0.00361875	0.000658834	3.95929e-08	435417
Cooked vegetables consumption	rs12629972	3	25121444	T	C	NA	-0.00405751	0.000640682	2.40267e-10	435417
Cooked vegetables consumption	rs1982350	11	13350131	A	G	NA	-0.00388153	0.000657967	3.65096e-09	435417
Decaffeinated coffee consumption	rs2472297	15	75027880	C	T	NA	-0.0140201	0.00168463	8.62278e-17	62072
Decaffeinated coffee consumption	rs2327402	20	11345395	G	A	NA	-0.00943226	0.00154681	1.07485e-09	62072
Decaffeinated coffee consumption	rs4410790	7	17284577	T	C	NA	-0.0119411	0.0015591	1.8743e-14	62072
Dried fruit consumption	rs1620977	1	72729142	A	G	NA	0.0108275	0.00139	6.72385e-15	409125
Dried fruit consumption	rs2529055	7	24590331	A	G	NA	-0.00898635	0.00158475	1.42368e-08	409125
Dried fruit consumption	rs10129747	14	77433198	A	G	NA	-0.0069661	0.00123928	1.8976e-08	409125
Dried fruit consumption	rs3823624	7	2110346	T	C	NA	-0.0130461	0.00160593	4.52168e-16	409125
Dried fruit consumption	rs12457261	18	21146085	C	T	NA	-0.008415	0.00123459	9.35921e-12	409125
Dried fruit consumption	rs3764002	12	108618630	C	T	NA	-0.00964985	0.00140017	5.5047e-12	409125
Dried fruit consumption	rs7678161	4	2901600	C	T	NA	-0.0075463	0.00132878	1.3539e-08	409125
Dried fruit consumption	rs6542942	2	100985378	G	T	NA	-0.00819175	0.00122918	2.65745e-11	409125
Dried fruit consumption	rs9385269	6	98547979	C	T	NA	-0.00894444	0.00124014	5.49565e-13	409125
Dried fruit consumption	rs11787024	8	144239099	T	C	NA	-0.00848131	0.0013236	1.47674e-10	409125
Dried fruit consumption	rs4140799	14	72170969	G	A	NA	-0.00692982	0.00123728	2.13303e-08	409125
Dried fruit consumption	rs10828266	10	22098701	A	G	NA	-0.0129685	0.00136976	2.86027e-21	409125
Dried fruit consumption	rs12120761	1	72128231	G	A	NA	-0.00728032	0.0012325	3.48492e-09	409125
Dried fruit consumption	rs1648404	4	37175523	C	T	NA	-0.00680471	0.00123338	3.44593e-08	409125
Dried fruit consumption	rs62084586	17	56419228	T	C	NA	-0.00947428	0.00166181	1.1898e-08	409125
Dried fruit consumption	rs12172847	18	60223017	G	A	NA	-0.00776009	0.0013195	4.07589e-09	409125
Dried fruit consumption	rs10189857	2	60713235	A	G	NA	0.00782952	0.00124396	3.09331e-10	409125
Dried fruit consumption	rs4963390	11	61514821	A	G	NA	-0.0111502	0.00178692	4.37854e-10	409125
Dried fruit consumption	rs12046747	1	204593696	G	A	NA	-0.00940866	0.00149147	2.82093e-10	409125
Dried fruit consumption	rs261807	1	241055830	C	T	NA	0.00711357	0.00123694	8.87476e-09	409125
Dried fruit consumption	rs6765212	3	43931484	C	T	NA	-0.00805712	0.00138869	6.55453e-09	409125
Dried fruit consumption	rs114328297	1	91190854	T	G	NA	-0.00825058	0.00150167	3.92331e-08	409125
Dried fruit consumption	rs4755203	11	43619953	G	A	NA	-0.00868315	0.00124121	2.63912e-12	409125
Dried fruit consumption	rs6921589	6	25422369	A	C	NA	-0.0111688	0.00179717	5.1436e-10	409125
Dried fruit consumption	rs4769824	13	30883339	C	T	NA	-0.00682044	0.00124519	4.3155e-08	409125
Dried fruit consumption	rs4269101	3	18763543	T	G	NA	0.00927969	0.00137239	1.36382e-11	409125
Dried fruit consumption	rs7924036	10	65191645	G	T	NA	-0.00702197	0.00123167	1.18982e-08	409125
Dried fruit consumption	rs10896126	11	66292908	A	G	NA	0.01041	0.00134177	8.60016e-15	409125
Dried fruit consumption	rs1582323	16	52106298	A	G	NA	-0.00692086	0.00126444	4.41336e-08	409125
Dried fruit consumption	rs34162196	14	22038125	C	T	NA	0.0172135	0.00204232	3.50409e-17	409125
Dried fruit consumption	rs862227	16	73602926	A	G	NA	0.00676772	0.00123269	4.01469e-08	409125
Dried fruit consumption	rs6545772	2	60225873	C	T	NA	0.00747933	0.00123386	1.34663e-09	409125
Dried fruit consumption	rs2533273	7	153485282	C	A	NA	0.00739951	0.00123574	2.12544e-09	409125
Dried fruit consumption	rs57499472	3	147239337	T	C	NA	-0.00692187	0.00126638	4.60639e-08	409125
Dried fruit consumption	rs7808471	7	132716502	T	C	NA	0.00779718	0.00131558	3.08894e-09	409125
Dried fruit consumption	rs75641275	1	98327133	A	C	NA	0.0109126	0.00175267	4.77665e-10	409125
Dried fruit consumption	rs13018443	2	170944488	T	C	NA	0.00792566	0.00128115	6.15678e-10	409125
Dried fruit consumption	rs4348846	10	126691471	G	A	NA	0.00996027	0.00164879	1.53203e-09	409125
Dried fruit consumption	rs2918593	2	145734636	T	C	NA	0.00796269	0.00143262	2.72678e-08	409125
Dried fruit consumption	rs17175518	18	57850583	C	A	NA	-0.00802209	0.00145617	3.60808e-08	409125
Drink temperature	rs2472297	15	75027880	C	T	NA	-0.0023531	0.000206941	5.84e-30	444097
Drink temperature	rs34996358	2	46849495	C	T	NA	0.00113528	0.000194397	5.21984e-09	444097
Drink temperature	rs79564740	1	210027359	T	C	NA	-0.00296354	0.0005329	2.67994e-08	444097
Drink temperature	rs10927006	1	243557659	T	C	NA	-0.00211992	0.000260244	3.7649e-16	444097
Drink temperature	rs2496003	10	106576956	G	T	NA	-0.00119698	0.000216468	3.20974e-08	444097
Drink temperature	rs17056996	18	73120637	G	A	NA	-0.0018371	0.000322604	1.23663e-08	444097
Drink temperature	rs59317774	20	1888865	A	G	NA	-0.00113645	0.000188862	1.77288e-09	444097
Drink temperature	rs10829603	10	131327351	T	G	NA	0.00106278	0.000184384	8.21682e-09	444097
Drink temperature	rs4074067	8	53137329	C	T	NA	-0.00148911	0.000237183	3.42258e-10	444097
Drink temperature	rs12418276	11	16335121	C	T	NA	0.00187312	0.000246086	2.70623e-14	444097
Drink temperature	rs10193494	2	52808561	G	A	NA	-0.00145232	0.000198684	2.67744e-13	444097
Drink temperature	rs965725	18	22289511	G	A	NA	-0.0010643	0.000187346	1.33962e-08	444097
Drink temperature	rs4410790	7	17284577	T	C	NA	-0.00167103	0.000189943	1.39855e-18	444097
Drink temperature	rs1568452	2	58012833	C	T	NA	-0.00188544	0.000188399	1.40997e-23	444097
Drink temperature	rs2606222	3	183533175	T	C	NA	-0.0010577	0.000191095	3.11329e-08	444097
Drink temperature	rs7652683	3	85603462	T	C	NA	0.00179417	0.000191341	6.79928e-21	444097
Drink temperature	rs2395868	7	106897500	T	C	NA	-0.00125087	0.000216009	7.00421e-09	444097
Drink temperature	rs34292254	2	157050759	G	T	NA	0.00115176	0.000184289	4.11113e-10	444097
Drink temperature	rs6941231	6	57770056	C	T	NA	-0.00147161	0.000219692	2.10549e-11	444097
Drink temperature	rs587136	18	53225049	T	C	NA	-0.00155374	0.000242127	1.38944e-10	444097
Drink temperature	rs1447182	11	57916512	T	C	NA	0.00144666	0.000223286	9.23599e-11	444097
Drink temperature	rs61909866	11	122061369	C	T	NA	-0.00113521	0.000196864	8.095e-09	444097
Drink temperature	rs9395708	6	51583282	G	A	NA	-0.00111001	0.000189543	4.73453e-09	444097
Drink temperature	rs2811168	1	98010251	T	G	NA	-0.00173198	0.000272362	2.02926e-10	444097
Drink temperature	rs2702575	4	15059105	T	C	NA	0.00105392	0.00018882	2.38299e-08	444097
Drink temperature	rs7702274	5	107158573	C	T	NA	-0.00122243	0.000186619	5.73813e-11	444097
Drink temperature	rs732693	3	64172690	G	A	NA	-0.00149152	0.000263346	1.4812e-08	444097
Drink temperature	rs11231629	11	63648573	C	T	NA	-0.00101576	0.000184868	3.91786e-08	444097
Drink temperature	rs34052145	1	38824262	A	G	NA	-0.00110316	0.000192495	9.99285e-09	444097
Drink temperature	rs4271161	1	188321075	T	C	NA	0.00114488	0.000196405	5.57006e-09	444097
Drink temperature	rs1870939	1	155055496	A	G	NA	0.00101828	0.000185206	3.83918e-08	444097
Drink temperature	rs1144428	2	201097903	G	A	NA	0.00184787	0.000224845	2.06207e-16	444097
Drink temperature	rs1997468	2	77171297	C	T	NA	0.00160119	0.000184238	3.59649e-18	444097
Drink temperature	rs2292233	18	72910994	C	A	NA	-0.00107439	0.000186694	8.67352e-09	444097
Drink temperature	rs17409360	2	146006855	G	A	NA	-0.00110551	0.000196376	1.80672e-08	444097
Drink temperature	rs11710570	3	158056654	T	C	NA	-0.00111034	0.000183682	1.49499e-09	444097
Drink temperature	rs1513475	3	35724256	T	C	NA	-0.00128339	0.000191953	2.29416e-11	444097
Drink temperature	rs2474459	1	1845082	T	C	NA	0.00105049	0.000184502	1.24351e-08	444097
Drink temperature	rs133069	22	41074462	A	C	NA	-0.00143172	0.000188452	3.02452e-14	444097
Drink temperature	rs62572325	9	22535878	C	A	NA	0.00168839	0.000267714	2.85061e-10	444097
Drink temperature	rs4590778	10	93372012	A	G	NA	-0.00113049	0.000207275	4.9233e-08	444097
Drink temperature	rs826848	12	39156767	C	T	NA	-0.00218205	0.000369554	3.53611e-09	444097
Drink temperature	rs10822089	10	64695143	A	G	NA	-0.00112374	0.000183345	8.83771e-10	444097
Drink temperature	rs12196849	6	98790797	C	A	NA	-0.00124607	0.000190219	5.72632e-11	444097
Drink temperature	rs2825972	21	21424129	A	G	NA	0.0013604	0.000201335	1.40978e-11	444097
Drink temperature	rs10764990	10	129152608	G	A	NA	0.00146865	0.000187317	4.48927e-15	444097
Drink temperature	rs13213152	6	28349698	A	G	NA	-0.00194668	0.000285771	9.62325e-12	444097
Drink temperature	rs1893787	18	44856030	C	T	NA	-0.00161438	0.000188809	1.22733e-17	444097
Drink temperature	rs2951185	2	63498049	T	C	NA	-0.00109882	0.00020028	4.10163e-08	444097
Drink temperature	rs17024335	2	101066927	T	C	NA	-0.00133173	0.000220255	1.48201e-09	444097
Drink temperature	rs210600	7	69238281	G	A	NA	0.00122469	0.000204563	2.13931e-09	444097
Drink temperature	rs2542274	7	133491069	C	T	NA	-0.00106813	0.000183808	6.2057e-09	444097
Drink temperature	rs2728784	5	87624837	A	G	NA	-0.00185353	0.000227139	3.34101e-16	444097
Fish consumption	rs10828258	10	21929734	A	G	NA	0.0184004	0.00276375	2.78074e-11	308008
Fish consumption	rs55932845	13	59482691	T	G	NA	0.015386	0.00278064	3.14321e-08	308008
Fish consumption	rs7146955	14	29750244	A	G	NA	0.01802	0.00261188	5.22742e-12	308008
Fish consumption	rs535669	11	28729030	A	G	NA	0.0159142	0.0027777	1.00865e-08	308008
Fish consumption	rs2413045	22	31665862	A	G	NA	0.0197473	0.0032105	7.70645e-10	308008
Fish consumption	rs35287743	12	110057250	G	T	NA	0.0330975	0.00405142	3.10019e-16	308008
Fish consumption	rs45501495	1	204596454	C	T	NA	-0.0176311	0.00302854	5.82661e-09	308008
Fish consumption	rs10105127	8	64853009	T	C	NA	-0.0159211	0.0027237	5.05401e-09	308008
Fish consumption	rs11859365	16	83683945	A	C	NA	-0.0242436	0.00294817	1.98013e-16	308008
Fish consumption	rs3105038	13	55968795	A	G	NA	0.0230822	0.00320447	5.88407e-13	308008
Fish consumption	rs11993089	8	10009952	G	T	NA	-0.0183982	0.00261796	2.09991e-12	308008
Fish consumption	rs418464	19	49239026	T	C	NA	0.0207691	0.00257644	7.55725e-16	308008
Fish consumption	rs271081	5	144540504	T	C	NA	0.0150939	0.00256972	4.25999e-09	308008
Fish consumption	rs837309	13	101202748	C	T	NA	0.0140766	0.00256701	4.16616e-08	308008
Fish consumption	rs144696853	19	37486142	A	G	NA	0.0207446	0.00378922	4.38405e-08	308008
Fish consumption	rs9841174	3	167184878	T	C	NA	-0.014729	0.00265737	2.97845e-08	308008
Fish consumption	rs13198474	6	25874423	G	A	NA	0.0358596	0.00436387	2.08001e-16	308008
Fish consumption	rs1019444	5	164510288	T	C	NA	-0.0157187	0.00264058	2.63681e-09	308008
Fish consumption	rs2572973	13	93567758	G	T	NA	0.0262155	0.00440352	2.62783e-09	308008
Fish consumption	rs6808550	3	25107866	A	G	NA	-0.0159686	0.00260276	8.50138e-10	308008
Fish consumption	rs258151	5	102129000	G	A	NA	-0.0153213	0.00267125	9.71596e-09	308008
Fresh fruit consumption	rs6962967	7	49621014	C	T	NA	-0.00460815	0.0007807	3.57844e-09	433186
Fresh fruit consumption	rs1964272	19	46190268	G	A	NA	-0.00557	0.000776129	7.14444e-13	433186
Fresh fruit consumption	rs12044599	1	204564714	A	G	NA	-0.00710293	0.000952712	8.95379e-14	433186
Fresh fruit consumption	rs2076309	6	50789451	T	C	NA	-0.00490189	0.000778963	3.11708e-10	433186
Fresh fruit consumption	rs17385603	1	98622590	T	C	NA	0.00473996	0.00086738	4.63725e-08	433186
Fresh fruit consumption	rs2241726	12	49444545	G	A	NA	-0.00458688	0.000796646	8.52479e-09	433186
Fresh fruit consumption	rs73195303	8	10200253	C	T	NA	0.00527895	0.000922221	1.0394e-08	433186
Fresh fruit consumption	rs3124404	13	55971183	A	G	NA	0.00526493	0.000873556	1.67022e-09	433186
Fresh fruit consumption	rs10163879	18	44820274	G	A	NA	-0.00622684	0.000791944	3.75858e-15	433186
Fresh fruit consumption	rs9513725	13	100735511	G	A	NA	-0.0047164	0.000787995	2.15969e-09	433186
Fresh fruit consumption	rs8045829	16	19271032	T	G	NA	0.00442895	0.000796053	2.64209e-08	433186
Fresh fruit consumption	rs13072255	3	21038260	A	C	NA	-0.00525685	0.000775971	1.24799e-11	433186
Fresh fruit consumption	rs862227	16	73602926	A	G	NA	0.00637803	0.000776604	2.16236e-16	433186
Fresh fruit consumption	rs7141411	14	32269806	C	T	NA	0.00467095	0.000792374	3.74953e-09	433186
Fresh fruit consumption	rs8095324	18	24131659	A	G	NA	0.00534659	0.000792183	1.48677e-11	433186
Fresh fruit consumption	rs2790688	1	153992909	C	T	NA	-0.0079771	0.00107342	1.07389e-13	433186
Fresh fruit consumption	rs149449	5	95902093	G	A	NA	-0.00486802	0.000774257	3.22944e-10	433186
[truncated: 445 more rows]

## Sheet: Table S4
Supplementary Table 4.Summary of genetic variants used to estimate the effects in MR analysis
SNP	exposure	outcome	effect_allele	other_allele	samplesize.exposure	pval.exposure	samplesize.outcome	pval.outcome	steiger_pval	R2	F	F_pow_beta_se
rs11191294	Adding salt to food liking	Calculus of kidney and ureter	G	T	159450	1.07e-09	499184	0.191304	3.02362e-06	0.00148924	237.811	37.2358
rs13388416	Adding salt to food liking	Calculus of kidney and ureter	G	A	159450	3.22e-09	499184	0.849695	4.1552e-07	0.00140413	224.2	35.0643
rs1726866	Adding salt to food liking	Calculus of kidney and ureter	A	G	159450	3.12e-26	499184	0.890326	5.12656e-20	0.00449839	720.5	112.412
rs1795966	Adding salt to food liking	Calculus of kidney and ureter	A	G	159450	2.21e-08	499184	0.632775	3.53426e-06	0.00125222	199.915	31.3223
rs4728247	Adding salt to food liking	Calculus of kidney and ureter	T	C	159450	1.32e-08	499184	0.17071	1.89881e-05	0.00129335	206.49	32.3381
rs543760429	Adding salt to food liking	Calculus of kidney and ureter	C	T	159450	3.09e-17	499184	0.00811877	1.44586e-09	0.00294657	471.212	71.3421
rs58118091	Adding salt to food liking	Calculus of kidney and ureter	T	G	159450	4.94e-08	499184	0.888191	2.8856e-06	0.00119854	191.334	29.746
rs61957695	Adding salt to food liking	Calculus of kidney and ureter	G	T	159450	1.14e-08	499184	0.381047	5.56508e-06	0.00139144	222.172	32.6361
rs7591518	Adding salt to food liking	Calculus of kidney and ureter	C	T	159450	2.14e-12	499184	0.247877	2.86908e-08	0.00198192	316.641	49.3877
rs7638932	Adding salt to food liking	Calculus of kidney and ureter	A	G	159450	1.79e-11	499184	0.242062	1.29871e-07	0.00182721	291.879	45.2298
rs8012701	Adding salt to food liking	Calculus of kidney and ureter	T	C	159450	1.98e-09	499184	0.586673	7.19045e-07	0.0014444	230.64	36.0052
rs8016978	Adding salt to food liking	Calculus of kidney and ureter	G	A	159450	1.89e-10	499184	0.059866	3.81608e-06	0.00162633	259.738	40.6017
rs918472	Adding salt to food liking	Calculus of kidney and ureter	A	G	159450	1.39e-08	499184	0.674289	2.17584e-06	0.00129952	207.475	32.242
rs10112502	Alcohol liking	Calculus of kidney and ureter	G	A	157286	2.04548e-08	499184	0.677827	2.77472e-06	0.00242924	383.01	31.4509
rs11600642	Alcohol liking	Calculus of kidney and ureter	T	C	157286	3.04446e-08	499184	0.629242	4.35921e-06	0.00236961	373.587	30.679
rs1229984	Alcohol liking	Calculus of kidney and ureter	C	T	157286	3.26104e-27	499184	0.0174421	1.49042e-16	0.00901743	1431.2	116.747
rs12531914	Alcohol liking	Calculus of kidney and ureter	A	G	157286	3.72837e-09	499184	0.29543	3.67626e-06	0.00268488	423.425	34.7606
rs1338549	Alcohol liking	Calculus of kidney and ureter	G	T	157286	4.11651e-09	499184	0.00697204	0.0001412	0.00266999	421.07	34.5678
rs17652520	Alcohol liking	Calculus of kidney and ureter	A	G	157286	4.94776e-12	499184	0.000754362	1.22171e-05	0.00368489	581.717	47.7076
rs1937522	Alcohol liking	Calculus of kidney and ureter	G	A	157286	2.78265e-11	499184	0.309292	1.11076e-07	0.00342355	540.319	44.3241
rs34121753	Alcohol liking	Calculus of kidney and ureter	G	A	157286	4.42865e-08	499184	0.406917	1.26373e-05	0.00231347	364.715	29.952
rs56343799	Alcohol liking	Calculus of kidney and ureter	A	G	157286	4.6719e-08	499184	0.280557	2.27756e-05	0.00230546	363.449	29.8484
rs59323025	Alcohol liking	Calculus of kidney and ureter	A	C	157286	3.95946e-08	499184	0.523135	7.5714e-06	0.00233024	367.365	30.1692
rs6735842	Alcohol liking	Calculus of kidney and ureter	C	T	157286	4.30945e-08	499184	0.994101	1.81658e-06	0.00231755	365.36	30.0049
rs6800823	Alcohol liking	Calculus of kidney and ureter	T	C	157286	2.12049e-08	499184	0.772762	2.10171e-06	0.00242384	382.156	31.381
rs713598	Alcohol liking	Calculus of kidney and ureter	G	C	157286	1.11557e-09	499184	0.520527	5.80729e-07	0.00286647	452.145	37.1116
rs726610	Alcohol liking	Calculus of kidney and ureter	T	C	157286	4.46854e-16	499184	0.0407493	1.17802e-09	0.00509915	806.125	66.0179
rs77041760	Alcohol liking	Calculus of kidney and ureter	T	C	157286	2.15749e-08	499184	0.462627	6.10893e-06	0.00242124	381.746	31.3474
rs7773629	Alcohol liking	Calculus of kidney and ureter	C	T	157286	1.68915e-08	499184	0.545445	3.78148e-06	0.00245795	387.548	31.8226
rs11192875	Aniseed liking	Calculus of kidney and ureter	T	C	152087	2.63e-08	499184	0.015625	0.000211915	0.00121423	184.891	30.9784
rs1572671	Aniseed liking	Calculus of kidney and ureter	A	G	152087	1.13e-08	499184	0.165778	1.4745e-05	0.00128306	195.385	32.6477
rs163876	Aniseed liking	Calculus of kidney and ureter	T	A	152087	1.99e-08	499184	0.0506372	7.16896e-05	0.00124493	189.572	31.521
rs2360806	Aniseed liking	Calculus of kidney and ureter	C	A	152087	2.1e-08	499184	0.418294	6.30366e-06	0.0012473	189.932	31.4178
rs4947336	Aniseed liking	Calculus of kidney and ureter	A	T	152087	1.27e-17	499184	0.0813018	3.0474e-11	0.0028871	440.355	73.1384
rs62093060	Aniseed liking	Calculus of kidney and ureter	A	C	152087	1.03e-08	499184	0.158721	1.46843e-05	0.00129428	197.095	32.808
rs75051825	Aniseed liking	Calculus of kidney and ureter	T	C	152087	2.15e-10	499184	0.854653	4.42285e-08	0.00160411	244.353	40.359
rs769955	Aniseed liking	Calculus of kidney and ureter	T	C	152087	1.92e-08	499184	0.145785	2.46856e-05	0.0012394	188.728	31.591
rs370708621	Apples liking	Calculus of kidney and ureter	A	G	159515	6.98e-09	499184	0.86264	7.14552e-07	0.000539244	86.0628	33.5545
rs7253390	Apples liking	Calculus of kidney and ureter	C	A	159515	1.69e-08	499184	0.0335058	0.000110187	0.000508118	81.0927	31.8554
rs917832	Apples liking	Calculus of kidney and ureter	G	A	159515	4.75e-09	499184	0.131807	1.31938e-05	0.000546322	87.1931	34.3035
rs10131111	Asparagus liking	Calculus of kidney and ureter	T	A	155886	5.58e-09	499184	0.0409157	4.27775e-05	0.000987918	154.153	33.9909
rs10153247	Asparagus liking	Calculus of kidney and ureter	T	C	155886	4.46e-08	499184	0.631593	5.5425e-06	0.000870945	135.885	29.9483
rs1030531	Asparagus liking	Calculus of kidney and ureter	A	G	155886	9.58e-09	499184	0.237899	9.24757e-06	0.000967343	150.939	32.9383
rs11153548	Asparagus liking	Calculus of kidney and ureter	G	A	155886	1.63e-09	499184	0.822962	2.50496e-07	0.00105368	164.425	36.4
rs2616832	Asparagus liking	Calculus of kidney and ureter	T	G	155886	1.26e-08	499184	0.82395	1.15243e-06	0.000939341	146.566	32.4452
rs3105049	Asparagus liking	Calculus of kidney and ureter	T	C	155886	6.59e-16	499184	0.710708	6.31282e-12	0.00190809	298.01	65.2948
rs35207189	Asparagus liking	Calculus of kidney and ureter	G	T	155886	9.75e-11	499184	0.883673	2.42526e-08	0.00147967	230.999	41.8942
rs56246068	Asparagus liking	Calculus of kidney and ureter	A	G	155886	1.07e-09	499184	0.140688	4.07823e-06	0.00109903	171.509	37.228
rs10767910	Aubergine liking	Calculus of kidney and ureter	G	A	152291	2.31e-08	499184	0.0413114	9.41219e-05	0.00120692	184.023	31.232
rs11649091	Aubergine liking	Calculus of kidney and ureter	G	T	152291	3.2e-11	499184	0.000152514	6.88335e-05	0.0016735	255.283	44.0772
rs12189679	Aubergine liking	Calculus of kidney and ureter	A	G	152291	3.88e-09	499184	0.00664416	0.000121214	0.00131444	200.439	34.6964
rs12253527	Aubergine liking	Calculus of kidney and ureter	A	G	152291	3.23e-12	499184	0.0228549	5.73971e-07	0.00183704	280.276	48.5693
rs150236091	Aubergine liking	Calculus of kidney and ureter	G	A	152291	1.95e-19	499184	0.71728	1.16329e-14	0.00308082	470.625	81.3632
rs4964474	Aubergine liking	Calculus of kidney and ureter	C	A	152291	2.69e-08	499184	0.0241997	0.000157697	0.00117174	178.652	30.934
rs544567	Aubergine liking	Calculus of kidney and ureter	G	T	152291	1.31e-08	499184	0.248364	9.80111e-06	0.00123499	188.308	32.3639
rs73141532	Aubergine liking	Calculus of kidney and ureter	G	T	152291	5.13e-09	499184	0.69667	8.3588e-07	0.00133439	203.485	34.1514
rs7610856	Aubergine liking	Calculus of kidney and ureter	A	C	152291	2.58e-08	499184	0.365919	9.1088e-06	0.00117819	179.637	31.0113
rs9527736	Aubergine liking	Calculus of kidney and ureter	A	G	152291	3.96e-12	499184	0.730067	3.46478e-09	0.00182877	279.012	48.1657
rs113835537	Avocado liking	Calculus of kidney and ureter	G	A	153095	1.54e-08	499184	0.59584	2.69179e-06	0.00133888	205.248	32.0194
rs11632877	Avocado liking	Calculus of kidney and ureter	A	G	153095	8.03e-09	499184	0.473147	2.61726e-06	0.00139838	214.381	33.2778
rs11872713	Avocado liking	Calculus of kidney and ureter	T	C	153095	4.43e-09	499184	0.587951	1.1104e-06	0.00143551	220.082	34.4374
rs12473014	Avocado liking	Calculus of kidney and ureter	T	G	153095	3.49e-08	499184	0.746397	3.03802e-06	0.00127334	195.188	30.4215
rs150236091	Avocado liking	Calculus of kidney and ureter	G	A	153095	1.36e-12	499184	0.71728	1.65738e-09	0.00210262	322.575	50.2945
rs1918898	Avocado liking	Calculus of kidney and ureter	T	C	153095	1.95e-08	499184	0.933675	1.09178e-06	0.00132084	202.478	31.5638
rs2155290	Avocado liking	Calculus of kidney and ureter	G	C	153095	4.6e-08	499184	0.465902	9.461e-06	0.0012455	190.916	29.8877
rs26431	Avocado liking	Calculus of kidney and ureter	C	G	153095	8.38e-10	499184	0.470747	5.15487e-07	0.00157236	241.097	37.6825
rs504675	Avocado liking	Calculus of kidney and ureter	T	C	153095	7.24e-11	499184	0.276806	2.29063e-07	0.00177645	272.446	42.4722
rs6912493	Avocado liking	Calculus of kidney and ureter	G	A	153095	5.87e-09	499184	0.422763	2.54641e-06	0.0014077	215.812	33.893
rs9537938	Avocado liking	Calculus of kidney and ureter	A	G	153095	1.18e-08	499184	0.950317	6.98781e-07	0.00136294	208.941	32.5638
rs10946808	Bacon liking	Calculus of kidney and ureter	G	A	158551	1.46e-09	499184	0.470682	8.77104e-07	0.0011359	180.301	36.6186
rs1194320	Bacon liking	Calculus of kidney and ureter	C	G	158551	2.84e-08	499184	0.526567	6.01382e-06	0.000961856	152.648	30.8275
rs6718656	Bacon liking	Calculus of kidney and ureter	G	T	158551	5.53e-09	499184	0.867576	5.78027e-07	0.00105478	167.41	34.0093
rs10180557	Baked/steamed fish liking	Calculus of kidney and ureter	T	C	158335	4.66e-08	499184	0.000401754	0.00248786	0.00085455	135.419	29.8642
rs16961150	Baked/steamed fish liking	Calculus of kidney and ureter	G	C	158335	1.17e-12	499184	0.108209	6.31099e-08	0.0014628	231.948	50.6055
rs1724417	Baked/steamed fish liking	Calculus of kidney and ureter	G	A	158335	2.13e-08	499184	0.00249701	0.000679372	0.00103995	164.829	31.3902
rs2110529	Baked/steamed fish liking	Calculus of kidney and ureter	C	T	158335	3.42e-12	499184	0.234695	4.20741e-08	0.00139351	220.947	48.4578
rs3105049	Baked/steamed fish liking	Calculus of kidney and ureter	T	C	158335	6.17e-14	499184	0.710708	2.0381e-10	0.00162349	257.47	56.3529
rs3106840	Baked/steamed fish liking	Calculus of kidney and ureter	A	G	158335	2.03e-09	499184	0.995896	1.76773e-07	0.0010369	164.346	35.9596
rs78947682	Baked/steamed fish liking	Calculus of kidney and ureter	G	A	158335	1.22e-08	499184	0.186334	1.56938e-05	0.000969148	153.597	32.5014
rs7241775	Banana liking	Calculus of kidney and ureter	C	T	159469	6.56e-11	499184	0.668536	4.35883e-08	0.000910561	145.337	42.6679
rs7787699	Banana liking	Calculus of kidney and ureter	G	A	159469	4.78e-18	499184	0.0106753	3.31074e-10	0.00157314	251.26	75.0204
rs3759584	BBQ/grilled meat liking	Calculus of kidney and ureter	C	T	158387	5.07e-09	499184	0.437877	2.44142e-06	0.00117826	186.839	34.1808
rs6424510	BBQ/grilled meat liking	Calculus of kidney and ureter	T	G	158387	2.3e-09	499184	0.87223	2.92627e-07	0.00122291	193.929	35.7192
rs76395182	BBQ/grilled meat liking	Calculus of kidney and ureter	G	T	158387	1.22e-11	499184	0.499739	2.43447e-08	0.00161057	255.502	46.0014
rs10233107	Beans liking	Calculus of kidney and ureter	T	C	159014	1.88298e-15	499184	0.26843	1.79482e-10	0.0049371	788.956	63.1837
rs10760399	Beans liking	Calculus of kidney and ureter	G	C	159014	1.88501e-08	499184	0.442709	6.22056e-06	0.00246993	393.723	31.6095
rs12447114	Beans liking	Calculus of kidney and ureter	G	T	159014	1.40943e-09	499184	0.320356	1.71898e-06	0.00286424	456.758	36.6558
rs1572198	Beans liking	Calculus of kidney and ureter	T	C	159014	7.88207e-10	499184	0.416574	7.27216e-07	0.0029528	470.922	37.7891
rs2287922	Beans liking	Calculus of kidney and ureter	A	G	159014	5.0704e-14	499184	0.303205	1.43725e-09	0.00443065	707.664	56.7023
rs2904789	Beans liking	Calculus of kidney and ureter	T	C	159014	3.92116e-08	499184	0.540436	7.33186e-06	0.00235886	375.975	30.1881
rs4535826	Beans liking	Calculus of kidney and ureter	G	A	159014	1.91031e-08	499184	0.059848	7.21568e-05	0.00246791	393.399	31.5836
rs933738	Beans liking	Calculus of kidney and ureter	G	A	159014	1.12787e-09	499184	0.86784	1.7726e-07	0.00289819	462.187	37.0902
rs9611875	Beans liking	Calculus of kidney and ureter	G	A	159014	3.58415e-12	499184	0.0063558	2.43755e-06	0.00377721	602.901	48.3397
rs2991927	Beef/steak liking	Calculus of kidney and ureter	G	A	158442	2.82e-08	499184	0.877567	1.90777e-06	0.00116111	184.18	30.8448
rs62250717	Beef/steak liking	Calculus of kidney and ureter	G	C	158442	4.2e-08	499184	0.485567	9.20556e-06	0.00113131	179.448	30.0691
rs913264	Beef/steak liking	Calculus of kidney and ureter	T	C	158442	3.04e-09	499184	0.0605731	2.18017e-05	0.00132641	210.436	35.1706
rs9393688	Beef/steak liking	Calculus of kidney and ureter	T	A	158442	2.72e-09	499184	0.540893	1.04279e-06	0.0013472	213.739	35.3999
rs10462334	Beer liking	Calculus of kidney and ureter	T	G	156030	4.88342e-08	499184	0.689047	4.96179e-06	0.00326239	510.691	29.7625
rs10772372	Beer liking	Calculus of kidney and ureter	G	T	156030	3.84042e-08	499184	0.238196	2.40861e-05	0.00331346	518.712	30.2284
rs1229984	Beer liking	Calculus of kidney and ureter	C	T	156030	2.65883e-12	499184	0.0174421	7.61891e-07	0.00536291	841.278	48.9254
rs12531914	Beer liking	Calculus of kidney and ureter	A	G	156030	2.34226e-09	499184	0.29543	2.57692e-06	0.00390948	612.385	35.6659
rs13201294	Beer liking	Calculus of kidney and ureter	T	A	156030	1.59766e-09	499184	0.226443	2.91878e-06	0.0039912	625.236	36.4114
rs2234233	Beer liking	Calculus of kidney and ureter	A	G	156030	3.9448e-19	499184	0.911835	9.39096e-15	0.00875781	1378.54	79.8968
rs56072903	Beer liking	Calculus of kidney and ureter	C	T	156030	1.13536e-08	499184	0.000580056	0.00095318	0.00357281	559.459	32.5945
rs9611875	Beer liking	Calculus of kidney and ureter	G	A	156030	7.30734e-17	499184	0.0063558	2.69673e-09	0.00762784	1199.31	69.5882
rs993136	Beer liking	Calculus of kidney and ureter	C	T	156030	5.75743e-16	499184	0.0154611	4.02857e-09	0.00718173	1128.66	65.5184
rs1053578	Beetroot liking	Calculus of kidney and ureter	C	T	159342	3.46e-08	499184	0.132653	4.82277e-05	0.00100181	159.788	30.4438
rs11710277	Beetroot liking	Calculus of kidney and ureter	G	A	159342	8.19e-09	499184	0.852535	8.29697e-07	0.00104712	167.024	33.2427
rs12458015	Beetroot liking	Calculus of kidney and ureter	C	T	159342	4.8e-08	499184	0.791832	3.77243e-06	0.000932785	148.769	29.8088
rs6664698	Beetroot liking	Calculus of kidney and ureter	A	G	159342	3.18e-08	499184	0.0742951	8.19923e-05	0.000961634	153.374	30.6051
rs73034263	Beetroot liking	Calculus of kidney and ureter	G	C	159342	4.24e-08	499184	0.575314	6.90198e-06	0.000947752	151.158	30.0463
rs983236	Beetroot liking	Calculus of kidney and ureter	T	C	159342	7.49e-09	499184	0.13641	1.70752e-05	0.00105441	168.188	33.4146
rs11665326	Bell pepper liking	Calculus of kidney and ureter	G	A	142261	7.38e-09	499184	0.862376	5.17982e-07	0.00123848	176.404	33.4405
rs12356048	Biscuits liking	Calculus of kidney and ureter	A	G	159527	1.27e-09	499184	0.447667	8.91781e-07	0.000836282	133.52	36.8993
rs1520919	Biscuits liking	Calculus of kidney and ureter	A	G	159527	3.56e-15	499184	0.311303	2.1003e-10	0.00140992	225.236	61.9637
rs16896322	Biscuits liking	Calculus of kidney and ureter	G	A	159527	4.02e-08	499184	0.795185	3.28408e-06	0.000688613	109.927	30.1515
rs206272	Biscuits liking	Calculus of kidney and ureter	A	G	159527	4e-09	499184	0.162873	9.14623e-06	0.000787135	125.667	34.6373
rs2933170	Biscuits liking	Calculus of kidney and ureter	G	A	159527	2e-08	499184	0.166656	2.60377e-05	0.000721565	115.191	31.5073
rs4730110	Biscuits liking	Calculus of kidney and ureter	C	T	159527	1.25e-08	499184	0.0926147	3.59659e-05	0.00073923	118.013	32.4607
rs504675	Biscuits liking	Calculus of kidney and ureter	T	C	159527	1.16e-08	499184	0.276806	9.16887e-06	0.000741832	118.429	32.6113
rs7080275	Biscuits liking	Calculus of kidney and ureter	C	T	159527	1.66e-08	499184	0.186344	2.00319e-05	0.000722907	115.405	31.8776
rs838133	Biscuits liking	Calculus of kidney and ureter	G	A	159527	8.71e-25	499184	0.207071	7.9853e-17	0.00254155	406.474	105.78
rs112065280	Bitter ale liking	Calculus of kidney and ureter	C	T	155103	4.82e-15	499184	0.851848	1.46278e-11	0.00258723	402.322	61.3752
rs1229984	Bitter ale liking	Calculus of kidney and ureter	C	T	155103	5.33e-09	499184	0.0174421	8.10507e-05	0.00141765	220.192	34.077
rs2163971	Bitter ale liking	Calculus of kidney and ureter	C	T	155103	3.59e-11	499184	0.012125	5.05924e-06	0.00187088	290.72	43.8484
rs9611875	Bitter ale liking	Calculus of kidney and ureter	G	A	155103	2.83e-15	499184	0.0063558	2.51359e-08	0.00264959	412.046	62.4286
rs10511014	F-bitter food liking (derived food-liking factor)	Calculus of kidney and ureter	G	A	157485	1.25e-10	499184	0.0908636	1.71761e-06	0.00117329	184.991	41.4363
rs2163971	F-bitter food liking (derived food-liking factor)	Calculus of kidney and ureter	C	T	157485	3.37e-11	499184	0.012125	5.29426e-06	0.00125941	198.586	43.971
rs2183271	F-bitter food liking (derived food-liking factor)	Calculus of kidney and ureter	C	T	157485	4.5e-08	499184	0.0166901	0.00032076	0.000851046	134.139	29.9336
rs504675	F-bitter food liking (derived food-liking factor)	Calculus of kidney and ureter	T	C	157485	1.06e-11	499184	0.276806	6.79749e-08	0.001316	207.521	46.2483
rs6882046	F-bitter food liking (derived food-liking factor)	Calculus of kidney and ureter	G	A	157485	3.58e-08	499184	0.898054	2.10697e-06	0.000879762	138.67	30.3819
rs10742213	Black olive liking	Calculus of kidney and ureter	T	G	156251	8.51e-10	499184	0.216957	2.01491e-06	0.00219128	343.138	37.6516
rs11859365	Black olive liking	Calculus of kidney and ureter	C	A	156251	6.02e-09	499184	0.133211	1.4032e-05	0.00194239	304.087	33.84
rs11861627	Black olive liking	Calculus of kidney and ureter	C	A	156251	5.56e-11	499184	0.963627	1.20264e-08	0.00260283	407.751	42.988
rs12665383	Black olive liking	Calculus of kidney and ureter	T	C	156251	2.88e-09	499184	0.426246	1.62652e-06	0.0020155	315.556	35.2816
rs12716979	Black olive liking	Calculus of kidney and ureter	G	T	156251	7.14e-10	499184	0.0184451	2.35293e-05	0.0022136	346.641	37.9942
rs12773105	Black olive liking	Calculus of kidney and ureter	T	C	156251	7.76e-09	499184	0.661904	1.3945e-06	0.00192315	301.07	33.3458
rs1364351	Black olive liking	Calculus of kidney and ureter	A	G	156251	1.79e-08	499184	0.780826	1.74805e-06	0.0018369	287.541	31.7393
rs1545717	Black olive liking	Calculus of kidney and ureter	T	C	156251	2.22e-09	499184	0.309192	2.3029e-06	0.00205842	322.29	35.799
rs2119437	Black olive liking	Calculus of kidney and ureter	C	T	156251	1.25e-09	499184	0.884057	1.6704e-07	0.00213092	333.665	36.9401
rs2183271	Black olive liking	Calculus of kidney and ureter	C	T	156251	1.09e-08	499184	0.0166901	0.000132248	0.00188407	294.94	32.7076
rs2532387	Black olive liking	Calculus of kidney and ureter	T	G	156251	7.15e-16	499184	0.000421978	1.03055e-07	0.00377169	591.554	65.136
rs303754	Black olive liking	Calculus of kidney and ureter	T	G	156251	3.61e-10	499184	0.832403	7.89095e-08	0.00229614	359.595	39.332
rs307587	Black olive liking	Calculus of kidney and ureter	A	T	156251	2.28e-08	499184	0.867143	1.60514e-06	0.00180192	282.057	31.2626
rs3124402	Black olive liking	Calculus of kidney and ureter	G	A	156251	1.12e-16	499184	0.690629	1.84715e-12	0.00395637	620.634	68.8331
rs3130048	Black olive liking	Calculus of kidney and ureter	C	T	156251	1.43e-10	499184	0.686178	6.61576e-08	0.00235702	369.152	41.159
rs35207189	Black olive liking	Calculus of kidney and ureter	G	T	156251	1e-08	499184	0.883673	8.21176e-07	0.00229927	360.086	32.8501
rs59309762	Black olive liking	Calculus of kidney and ureter	T	C	156251	1.24e-09	499184	0.337103	1.31934e-06	0.00212824	333.245	36.9621
rs61949928	Black olive liking	Calculus of kidney and ureter	A	C	156251	2.9e-08	499184	0.870988	1.90873e-06	0.00179665	281.229	30.7876
rs62263063	Black olive liking	Calculus of kidney and ureter	G	A	156251	2.66e-08	499184	0.448109	7.28235e-06	0.00177743	278.217	30.9593
rs74696461	Black olive liking	Calculus of kidney and ureter	A	G	156251	3.38e-16	499184	0.724314	3.64588e-12	0.0040036	628.073	66.6184
rs7709884	Black olive liking	Calculus of kidney and ureter	A	G	156251	1.06e-08	499184	0.150828	1.76024e-05	0.00192383	301.176	32.7588
rs9590856	Black olive liking	Calculus of kidney and ureter	T	C	156251	1.62e-08	499184	0.743139	1.83089e-06	0.00184297	288.494	31.9311
rs10246665	Black pepper liking	Calculus of kidney and ureter	T	C	158772	5.06e-10	499184	0.515847	3.4498e-07	0.000955595	151.865	38.6695
rs13056300	Black pepper liking	Calculus of kidney and ureter	C	T	158772	4.33e-10	499184	0.00879529	3.31578e-05	0.000972344	154.529	38.975
rs224536	Black pepper liking	Calculus of kidney and ureter	G	A	158772	6.47e-19	499184	0.37594	2.75899e-13	0.00193358	307.589	78.9876
rs6066836	Black pepper liking	Calculus of kidney and ureter	G	A	158772	5.59e-09	499184	0.298854	4.9487e-06	0.000845609	134.371	33.9806
rs6747171	Black pepper liking	Calculus of kidney and ureter	G	A	158772	2.6e-08	499184	0.409475	8.81019e-06	0.000763105	121.251	31.002
rs6978919	Black pepper liking	Calculus of kidney and ureter	C	T	158772	3.6e-08	499184	0.000723486	0.00169539	0.000746094	118.546	30.365
rs7568987	Black pepper liking	Calculus of kidney and ureter	G	A	158772	1.02e-09	499184	0.253654	1.93903e-06	0.000925939	147.148	37.3133
rs7619139	Black pepper liking	Calculus of kidney and ureter	A	T	158772	1.8e-08	499184	0.186	2.07679e-05	0.00078735	125.106	31.7281
rs10195287	Blue cheese liking	Calculus of kidney and ureter	T	C	157457	9e-09	499184	0.677364	1.51544e-06	0.00179225	282.705	33.0584
rs1123321	Blue cheese liking	Calculus of kidney and ureter	G	C	157457	1.25e-09	499184	0.185659	3.29867e-06	0.0020154	317.976	36.945
rs11861627	Blue cheese liking	Calculus of kidney and ureter	C	A	157457	8.97e-10	499184	0.963627	1.03498e-07	0.00213538	336.946	37.5527
rs12413585	Blue cheese liking	Calculus of kidney and ureter	A	G	157457	3.85e-08	499184	0.560188	6.51306e-06	0.00164135	258.864	30.2373
rs1392262	Blue cheese liking	Calculus of kidney and ureter	A	G	157457	4.32e-08	499184	0.291856	2.04228e-05	0.00162395	256.115	30.0118
rs1482782	Blue cheese liking	Calculus of kidney and ureter	G	C	157457	2.08e-10	499184	0.501509	1.85649e-07	0.0021788	343.812	40.4095
rs1989097	Blue cheese liking	Calculus of kidney and ureter	G	A	157457	2.24e-09	499184	0.25255	3.24551e-06	0.00194082	306.187	35.7764
rs3105065	Blue cheese liking	Calculus of kidney and ureter	G	A	157457	1.03e-18	499184	0.680016	6.31817e-14	0.00428482	677.569	78.0713
rs368033883	Blue cheese liking	Calculus of kidney and ureter	G	A	157457	2.45e-08	499184	0.493119	5.96774e-06	0.00193168	304.742	31.1122
rs504675	Blue cheese liking	Calculus of kidney and ureter	T	C	157457	7.31e-19	499184	0.276806	5.86388e-13	0.00426368	674.213	78.7392
rs56114278	Blue cheese liking	Calculus of kidney and ureter	T	A	157457	3.38e-09	499184	0.612679	9.19448e-07	0.00188849	297.915	34.9731
rs58125993	Blue cheese liking	Calculus of kidney and ureter	T	A	157457	4.96e-08	499184	0.946975	2.33213e-06	0.00174216	274.791	29.742
rs6576291	Blue cheese liking	Calculus of kidney and ureter	A	G	157457	3.84e-08	499184	0.756941	3.43723e-06	0.00163164	257.331	30.2383
rs687113	Blue cheese liking	Calculus of kidney and ureter	G	A	157457	6.87e-10	499184	0.189871	2.15905e-06	0.00205048	323.522	38.0759
rs9923688	Blue cheese liking	Calculus of kidney and ureter	C	T	157457	3.53e-08	499184	0.164666	3.68029e-05	0.00167255	263.793	30.3995
rs10233107	Broad bean liking	Calculus of kidney and ureter	T	C	158921	3.67e-33	499184	0.26843	3.73952e-23	0.00493638	788.376	144.138
rs113248443	Broad bean liking	Calculus of kidney and ureter	G	A	158921	3.35e-08	499184	0.997967	1.51447e-06	0.00112063	178.289	30.511
rs11861627	Broad bean liking	Calculus of kidney and ureter	C	A	158921	5.52e-11	499184	0.963627	1.28087e-08	0.00154985	246.682	43.0032
rs199442	Broad bean liking	Calculus of kidney and ureter	A	G	158921	1.6e-09	499184	0.0286213	2.89624e-05	0.00124322	197.817	36.4371
rs4988235	Broad bean liking	Calculus of kidney and ureter	A	G	158921	1.44e-09	499184	0.0013182	0.000221096	0.00126146	200.723	36.6454
rs507711	Broad bean liking	Calculus of kidney and ureter	T	C	158921	2.53e-11	499184	0.0997884	5.64053e-07	0.00152623	242.918	44.5366
rs512445	Broad bean liking	Calculus of kidney and ureter	C	T	158921	1.9e-09	499184	0.442531	1.20212e-06	0.00123548	196.584	36.1004
rs76441829	Broad bean liking	Calculus of kidney and ureter	T	C	158921	9.32e-09	499184	0.720608	1.39091e-06	0.00115991	184.546	32.9885
rs9349956	Broad bean liking	Calculus of kidney and ureter	C	A	158921	4.64e-08	499184	0.443712	1.16823e-05	0.00102241	162.647	29.8707
rs9611875	Broad bean liking	Calculus of kidney and ureter	G	A	158921	2.11e-24	499184	0.0063558	4.65204e-14	0.00356745	568.965	104.035
rs9954833	Broad bean liking	Calculus of kidney and ureter	T	C	158921	5.06e-09	499184	0.699071	9.50785e-07	0.00116974	186.112	34.1793
rs1017679	Broccoli liking	Calculus of kidney and ureter	T	C	159414	3.97e-08	499184	0.985346	1.81746e-06	0.000561361	89.5379	30.1693
rs11749582	Broccoli liking	Calculus of kidney and ureter	T	A	159414	2e-09	499184	0.17808	5.12295e-06	0.000677032	108	35.9838
rs13384513	Broccoli liking	Calculus of kidney and ureter	A	T	159414	3.91e-08	499184	0.888357	2.41017e-06	0.000572937	91.3854	30.2057
rs501964	Broccoli liking	Calculus of kidney and ureter	T	C	159414	2.43e-14	499184	0.595052	1.77941e-10	0.00109193	174.256	58.1903
rs71516748	Broccoli liking	Calculus of kidney and ureter	G	A	159414	1.68e-08	499184	0.335164	9.01385e-06	0.000594643	94.8496	31.8575
rs13377865	Brussel sprout liking	Calculus of kidney and ureter	C	G	159493	3.31e-08	499184	0.131546	4.74524e-05	0.001045	166.842	30.529
rs2186709	Brussel sprout liking	Calculus of kidney and ureter	G	A	159493	2.25e-09	499184	0.414486	1.55168e-06	0.00119484	190.794	35.7648
rs2532395	Brussel sprout liking	Calculus of kidney and ureter	T	C	159493	1.2e-22	499184	0.000631902	7.43924e-12	0.00327431	523.938	96.0423
rs73193539	Brussel sprout liking	Calculus of kidney and ureter	C	T	159493	1.8e-18	499184	0.876835	3.99844e-14	0.00265706	424.906	76.9775
rs814573	Burger liking	Calculus of kidney and ureter	T	A	158435	1.13e-12	499184	0.917937	7.74022e-10	0.00190263	302.014	50.658
rs11130227	F-burn/spicy liking (derived food-liking factor)	Calculus of kidney and ureter	G	A	154046	2.6e-10	499184	0.187591	1.02624e-06	0.00174448	269.197	39.9703
rs11664776	F-burn/spicy liking (derived food-liking factor)	Calculus of kidney and ureter	C	T	154046	1.89e-10	499184	0.693241	7.51752e-08	0.00170492	263.082	40.6012
rs117333488	F-burn/spicy liking (derived food-liking factor)	Calculus of kidney and ureter	C	T	154046	1.98e-09	499184	0.997799	1.57123e-07	0.00158086	243.908	36.0072
rs12179134	F-burn/spicy liking (derived food-liking factor)	Calculus of kidney and ureter	G	A	154046	1.62e-10	499184	0.00497474	2.36888e-05	0.00171391	264.471	40.9075
rs13056300	F-burn/spicy liking (derived food-liking factor)	Calculus of kidney and ureter	C	T	154046	1.11e-08	499184	0.00879529	0.000196055	0.00138427	213.534	32.6689
rs2029130	F-burn/spicy liking (derived food-liking factor)	Calculus of kidney and ureter	A	T	154046	1.17e-16	499184	0.0627105	2.24792e-10	0.00289985	448.004	68.7405
rs2236295	F-burn/spicy liking (derived food-liking factor)	Calculus of kidney and ureter	T	G	154046	4.74e-08	499184	0.651726	5.22591e-06	0.00125504	193.574	29.835
rs224537	F-burn/spicy liking (derived food-liking factor)	Calculus of kidney and ureter	A	G	154046	1.31e-16	499184	0.376153	1.00409e-11	0.00284839	440.031	68.5221
rs3986599	F-burn/spicy liking (derived food-liking factor)	Calculus of kidney and ureter	G	A	154046	2.04e-08	499184	0.577555	3.60244e-06	0.00131522	202.869	31.4673
rs504675	F-burn/spicy liking (derived food-liking factor)	Calculus of kidney and ureter	T	C	154046	1.75e-16	499184	0.276806	2.45049e-11	0.00284872	440.081	67.931
rs55852693	F-burn/spicy liking (derived food-liking factor)	Calculus of kidney and ureter	C	A	154046	5.24e-09	499184	0.882754	4.80132e-07	0.00142842	220.354	34.1154
rs6944645	F-burn/spicy liking (derived food-liking factor)	Calculus of kidney and ureter	C	T	154046	2.07e-11	499184	0.48299	3.40716e-08	0.00185699	286.591	44.9376
rs790561	F-burn/spicy liking (derived food-liking factor)	Calculus of kidney and ureter	G	A	154046	7.71e-09	499184	0.374385	3.88204e-06	0.00139968	215.915	33.3613
rs12602513	Adding butter to bread liking	Calculus of kidney and ureter	G	A	159364	4.41e-08	499184	0.347978	1.67266e-05	0.000858097	136.866	29.9723
rs2368062	Adding butter to bread liking	Calculus of kidney and ureter	C	T	159364	1.42e-09	499184	0.010789	5.86674e-05	0.00104919	167.376	36.6735
rs2937339	Butternut squash liking	Calculus of kidney and ureter	C	T	148949	6.88e-17	499184	0.822555	5.13989e-13	0.00223302	333.346	69.7539
rs4617401	Butternut squash liking	Calculus of kidney and ureter	T	A	148949	4.38e-09	499184	0.00976248	9.12556e-05	0.00110486	164.747	34.4596
rs13135092	Cabbage liking	Calculus of kidney and ureter	G	A	159516	1.42e-08	499184	0.228313	1.38494e-05	0.000700748	111.858	32.1921
rs17391889	Cabbage liking	Calculus of kidney and ureter	G	C	159516	6.48e-09	499184	0.0262543	7.50252e-05	0.000725685	115.841	33.7
rs2298527	Cabbage liking	Calculus of kidney and ureter	C	G	159516	3.8e-08	499184	0.56958	6.51988e-06	0.000651652	104.015	30.2607
rs73034263	Cabbage liking	Calculus of kidney and ureter	G	C	159516	2.9e-09	499184	0.575314	9.87419e-07	0.000762357	121.699	35.2705
rs7619139	Cabbage liking	Calculus of kidney and ureter	A	T	159516	1.97e-11	499184	0.186	2.09763e-07	0.000973749	155.478	45.0283
rs145623467	F-caffeinated/sweet liking (derived food-liking factor)	Calculus of kidney and ureter	A	G	155986	2.29812e-08	499184	0.506779	5.27673e-06	0.00282944	442.599	31.2248
rs1620977	F-caffeinated/sweet liking (derived food-liking factor)	Calculus of kidney and ureter	G	A	155986	3.02392e-08	499184	0.108219	5.08103e-05	0.00278117	435.027	30.6921
rs2111365	F-caffeinated/sweet liking (derived food-liking factor)	Calculus of kidney and ureter	T	C	155986	9.42369e-09	499184	0.0837876	3.08467e-05	0.00298637	467.22	32.9567
rs35709707	F-caffeinated/sweet liking (derived food-liking factor)	Calculus of kidney and ureter	G	A	155986	2.19398e-10	499184	0.732344	7.73841e-08	0.0036505	571.505	40.2858
rs500054	F-caffeinated/sweet liking (derived food-liking factor)	Calculus of kidney and ureter	A	G	155986	6.35808e-10	499184	0.199109	1.85398e-06	0.00346225	541.931	38.2083
rs61912249	F-caffeinated/sweet liking (derived food-liking factor)	Calculus of kidney and ureter	T	A	155986	3.42431e-11	499184	0.259269	1.65984e-07	0.00397963	623.238	43.918
rs663640	F-caffeinated/sweet liking (derived food-liking factor)	Calculus of kidney and ureter	T	C	155986	4.95087e-08	499184	0.363958	1.5836e-05	0.00269452	421.437	29.7359
rs10877962	Cake liking	Calculus of kidney and ureter	T	C	159518	1.16e-08	499184	0.167809	1.77855e-05	0.00076836	122.66	32.5935
rs12539316	Cake liking	Calculus of kidney and ureter	G	A	159518	4.11e-09	499184	0.845167	5.0769e-07	0.000809197	129.184	34.5871
rs1520919	Cake liking	Calculus of kidney and ureter	A	G	159518	2.42e-12	499184	0.311303	2.09143e-08	0.00115324	184.172	49.1464
rs1927696	Cake liking	Calculus of kidney and ureter	G	A	159518	2.83e-08	499184	0.216959	2.37505e-05	0.000721338	115.148	30.8361
rs206269	Cake liking	Calculus of kidney and ureter	A	G	159518	1.74e-10	499184	0.162883	1.10272e-06	0.000955632	152.584	40.7822
rs2933170	Cake liking	Calculus of kidney and ureter	G	A	159518	3.71e-09	499184	0.166656	8.4524e-06	0.000821896	131.213	34.7833
rs35741362	Cake liking	Calculus of kidney and ureter	C	T	159518	1.06e-09	499184	0.0736919	9.34291e-06	0.000868475	138.656	37.2372
rs4473093	Cake liking	Calculus of kidney and ureter	T	G	159518	2.5e-08	499184	0.107664	4.89353e-05	0.00072731	116.102	31.0714
rs504675	Cake liking	Calculus of kidney and ureter	T	C	159518	6.37e-14	499184	0.276806	2.02482e-09	0.00132049	210.917	56.2908
rs535066	Cake liking	Calculus of kidney and ureter	T	G	159518	6.41e-09	499184	0.288402	5.82578e-06	0.000793112	126.614	33.7219
rs7429279	Cake liking	Calculus of kidney and ureter	C	A	159518	4.32e-11	499184	0.996312	9.56931e-09	0.00102505	163.68	43.4874
rs838133	Cake liking	Calculus of kidney and ureter	G	A	159518	2.22e-32	499184	0.207071	3.04532e-22	0.00348306	557.546	140.574
rs9955276	Cake liking	Calculus of kidney and ureter	T	C	159518	5.62e-10	499184	0.319377	9.15832e-07	0.000908974	145.128	38.4661
rs10790854	F-cake/biscuits liking (derived food-liking factor)	Calculus of kidney and ureter	G	A	159522	1.02565e-08	499184	0.294372	7.86429e-06	0.00199009	318.092	32.792
rs10986739	F-cake/biscuits liking (derived food-liking factor)	Calculus of kidney and ureter	A	C	159522	1.77296e-09	499184	0.528791	8.30205e-07	0.00219743	351.306	36.2085
rs13133562	F-cake/biscuits liking (derived food-liking factor)	Calculus of kidney and ureter	T	C	159522	2.19262e-08	499184	0.994457	1.1275e-06	0.00190052	303.747	31.316
rs206269	F-cake/biscuits liking (derived food-liking factor)	Calculus of kidney and ureter	A	G	159522	1.63616e-10	499184	0.162883	1.07399e-06	0.00247966	396.539	40.859
rs2281882	F-cake/biscuits liking (derived food-liking factor)	Calculus of kidney and ureter	C	A	159522	4.96213e-08	499184	0.810251	3.68496e-06	0.00180435	288.351	29.7315
rs2470578	F-cake/biscuits liking (derived food-liking factor)	Calculus of kidney and ureter	A	G	159522	3.22064e-08	499184	0.100567	6.20417e-05	0.00185523	296.496	30.5698
rs2932512	F-cake/biscuits liking (derived food-liking factor)	Calculus of kidney and ureter	A	G	159522	3.58144e-08	499184	0.48512	8.45895e-06	0.00184273	294.495	30.3638
rs2933170	F-cake/biscuits liking (derived food-liking factor)	Calculus of kidney and ureter	G	A	159522	7.4332e-09	499184	0.166656	1.3514e-05	0.00202808	324.177	33.418
rs35626515	F-cake/biscuits liking (derived food-liking factor)	Calculus of kidney and ureter	A	C	159522	7.59935e-10	499184	0.139577	3.67074e-06	0.00229768	367.37	37.8604
rs36059704	F-cake/biscuits liking (derived food-liking factor)	Calculus of kidney and ureter	G	C	159522	1.81436e-08	499184	0.200203	1.95892e-05	0.00192283	307.321	31.6837
rs4473093	F-cake/biscuits liking (derived food-liking factor)	Calculus of kidney and ureter	T	G	159522	2.46907e-08	499184	0.107664	4.87097e-05	0.00188653	301.507	31.0855
rs504675	F-cake/biscuits liking (derived food-liking factor)	Calculus of kidney and ureter	T	C	159522	8.38505e-11	499184	0.276806	3.09806e-07	0.00255897	409.255	42.1659
rs7080275	F-cake/biscuits liking (derived food-liking factor)	Calculus of kidney and ureter	C	T	159522	3.86e-08	499184	0.186344	3.55008e-05	0.00183391	293.083	30.2186
rs7429279	F-cake/biscuits liking (derived food-liking factor)	Calculus of kidney and ureter	C	A	159522	7.29431e-11	499184	0.996312	1.44034e-08	0.00257551	411.907	42.4384
rs8180995	F-cake/biscuits liking (derived food-liking factor)	Calculus of kidney and ureter	G	A	159522	1.6971e-10	499184	0.112653	1.76394e-06	0.00247533	395.844	40.7876
rs838133	F-cake/biscuits liking (derived food-liking factor)	Calculus of kidney and ureter	G	A	159522	1.6739e-35	499184	0.207071	1.92285e-24	0.00938515	1511.3	154.645
rs9694306	F-cake/biscuits liking (derived food-liking factor)	Calculus of kidney and ureter	C	T	159522	4.58433e-16	499184	0.346475	3.92997e-11	0.00400345	641.197	65.9674
rs10216533	Cake icing liking	Calculus of kidney and ureter	A	G	159470	1.69e-10	499184	0.010074	1.73609e-05	0.00156698	250.276	40.8304
rs11084735	Cake icing liking	Calculus of kidney and ureter	G	A	159470	6.77e-09	499184	0.439724	3.05727e-06	0.00130861	208.955	33.6136
rs1217104	Cake icing liking	Calculus of kidney and ureter	A	G	159470	8.41e-10	499184	0.654712	3.00369e-07	0.00145195	231.877	37.6745
rs12546198	Cake icing liking	Calculus of kidney and ureter	G	A	159470	3.61e-08	499184	0.43007	1.04279e-05	0.00117874	188.192	30.3564
rs2470578	Cake icing liking	Calculus of kidney and ureter	A	G	159470	7.66e-11	499184	0.100567	1.18747e-06	0.00164992	263.545	42.359
rs27721	Cake icing liking	Calculus of kidney and ureter	G	A	159470	1.65e-08	499184	0.693153	2.33536e-06	0.00124857	199.357	31.8917
rs4346902	Cake icing liking	Calculus of kidney and ureter	C	A	159470	1.83e-08	499184	0.812313	1.71525e-06	0.0012249	195.573	31.698
rs528199	Cake icing liking	Calculus of kidney and ureter	C	A	159470	2.74e-08	499184	0.529474	5.91006e-06	0.00120865	192.975	30.8983
rs6442997	Cake icing liking	Calculus of kidney and ureter	G	A	159470	4.18e-08	499184	0.954595	2.07422e-06	0.00118334	188.928	30.0748
rs11859365	Capers liking	Calculus of kidney and ureter	C	A	140886	3.45e-10	499184	0.133211	1.29987e-06	0.00179201	252.918	39.4178
rs12773105	Capers liking	Calculus of kidney and ureter	T	C	140886	1.7e-09	499184	0.661904	3.10017e-07	0.00165443	233.47	36.3264
rs2732631	Capers liking	Calculus of kidney and ureter	T	G	140886	5.8e-16	499184	0.000480574	3.56242e-08	0.00300547	424.699	65.5478
rs28385406	Capers liking	Calculus of kidney and ureter	A	C	140886	3.16e-08	499184	0.0794841	4.82665e-05	0.0013863	195.578	30.6208
rs3105049	Capers liking	Calculus of kidney and ureter	T	C	140886	4.83e-13	499184	0.710708	5.22497e-10	0.00239373	338.047	52.3008
rs3134798	Capers liking	Calculus of kidney and ureter	A	G	140886	6.23e-09	499184	0.91739	3.70783e-07	0.0015297	215.84	33.774
rs4560534	Capers liking	Calculus of kidney and ureter	A	G	140886	1.02e-08	499184	0.564418	1.67824e-06	0.00163515	230.744	32.821
rs4678791	Capers liking	Calculus of kidney and ureter	G	A	140886	3.68e-08	499184	0.0864709	4.93295e-05	0.00137325	193.735	30.3263
rs504675	Capers liking	Calculus of kidney and ureter	T	C	140886	8.13e-24	499184	0.276806	5.31151e-17	0.00461346	652.975	101.358
rs62244860	Capers liking	Calculus of kidney and ureter	G	A	140886	1.46e-08	499184	0.322096	5.61231e-06	0.00145977	205.958	32.1229
rs7998448	Capers liking	Calculus of kidney and ureter	C	T	140886	1.4e-08	499184	0.1759	1.20246e-05	0.00147732	208.439	32.2142
rs9527736	Capers liking	Calculus of kidney and ureter	A	G	140886	3.55e-08	499184	0.730067	2.5223e-06	0.00138865	195.91	30.3903
rs11250033	F-carbohydrate liking (derived food-liking factor)	Calculus of kidney and ureter	A	G	159523	1.39133e-10	499184	0.159384	9.91401e-07	0.0039671	635.356	41.1758
rs4649981	F-carbohydrate liking (derived food-liking factor)	Calculus of kidney and ureter	A	G	159523	4.59327e-08	499184	0.79239	3.67496e-06	0.00287892	460.574	29.8813
rs11639822	F-capsicum liking (derived food-liking factor)	Calculus of kidney and ureter	A	G	157390	1.85123e-08	499184	0.156712	2.53752e-05	0.0017772	280.209	31.6447
rs117333488	F-capsicum liking (derived food-liking factor)	Calculus of kidney and ureter	C	T	157390	4.19308e-08	499184	0.997799	1.76223e-06	0.00168809	266.135	30.058
rs1217097	F-capsicum liking (derived food-liking factor)	Calculus of kidney and ureter	G	A	157390	9.32625e-12	499184	0.386911	3.39557e-08	0.00260954	411.785	46.4651
rs13056300	F-capsicum liking (derived food-liking factor)	Calculus of kidney and ureter	C	T	157390	8.19746e-15	499184	0.00879529	4.08711e-08	0.00338581	534.696	60.2873
rs13101107	F-capsicum liking (derived food-liking factor)	Calculus of kidney and ureter	C	T	157390	4.30137e-08	499184	0.133003	5.32709e-05	0.00168532	265.697	30.0086
rs13241800	F-capsicum liking (derived food-liking factor)	Calculus of kidney and ureter	A	G	157390	1.66887e-08	499184	0.139884	2.69706e-05	0.00178851	281.995	31.8461
rs2236295	F-capsicum liking (derived food-liking factor)	Calculus of kidney and ureter	T	G	157390	1.69682e-10	499184	0.651726	8.91965e-08	0.0022907	361.356	40.7879
rs224536	F-capsicum liking (derived food-liking factor)	Calculus of kidney and ureter	G	A	157390	3.58703e-21	499184	0.37594	6.1721e-15	0.005009	792.327	89.1897
rs306198	F-capsicum liking (derived food-liking factor)	Calculus of kidney and ureter	G	A	157390	2.71461e-10	499184	0.0873957	3.03317e-06	0.00223914	353.205	39.8699
rs41847	F-capsicum liking (derived food-liking factor)	Calculus of kidney and ureter	G	A	157390	3.07108e-15	499184	0.490167	6.1698e-11	0.00349436	551.9	62.2203
rs4662411	F-capsicum liking (derived food-liking factor)	Calculus of kidney and ureter	C	T	157390	1.30469e-10	499184	0.997721	2.11891e-08	0.00231954	365.917	41.3015
rs4939727	F-capsicum liking (derived food-liking factor)	Calculus of kidney and ureter	A	G	157390	4.35574e-12	499184	0.942703	1.93922e-09	0.00269335	425.046	47.9574
rs504675	F-capsicum liking (derived food-liking factor)	Calculus of kidney and ureter	T	C	157390	1.80484e-19	499184	0.276806	2.20519e-13	0.00457388	723.182	81.442
rs55852693	F-capsicum liking (derived food-liking factor)	Calculus of kidney and ureter	C	A	157390	1.05625e-10	499184	0.882754	2.71115e-08	0.00234273	369.585	41.7145
rs607863	F-capsicum liking (derived food-liking factor)	Calculus of kidney and ureter	C	T	157390	1.14984e-08	499184	0.197621	1.39136e-05	0.00182916	288.416	32.5699
rs6799195	F-capsicum liking (derived food-liking factor)	Calculus of kidney and ureter	C	T	157390	1.50365e-18	499184	0.505383	2.18233e-13	0.00433865	685.828	77.2535
rs6882046	F-capsicum liking (derived food-liking factor)	Calculus of kidney and ureter	G	A	157390	1.88023e-08	499184	0.898054	1.29999e-06	0.00177551	279.941	31.6145
rs7678319	F-capsicum liking (derived food-liking factor)	Calculus of kidney and ureter	G	A	157390	5.56755e-09	499184	0.373177	3.3748e-06	0.00190837	300.929	33.9802
rs1170216	Cauliflower liking	Calculus of kidney and ureter	G	A	159496	2.5e-09	499184	0.0343495	3.33747e-05	0.00067763	108.151	35.55
rs13135092	Cauliflower liking	Calculus of kidney and ureter	G	A	159496	1.06e-08	499184	0.228313	1.13647e-05	0.0006244	99.6503	32.7564
rs4310746	Cauliflower liking	Calculus of kidney and ureter	G	A	159496	4.89e-12	499184	0.791792	3.96347e-09	0.000900618	143.773	47.7549
rs6808550	Cauliflower liking	Calculus of kidney and ureter	G	A	159496	3.9e-08	499184	0.127945	5.45352e-05	0.000572356	91.3397	30.2058
rs4917761	Cereal bar liking	Calculus of kidney and ureter	T	C	155024	5.37e-09	499184	0.624358	1.17454e-06	0.00100906	156.585	34.0668
rs10195287	F-cheese liking (derived food-liking factor)	Calculus of kidney and ureter	T	C	156734	3.08293e-09	499184	0.677364	6.79558e-07	0.00240108	377.231	35.1308
rs1111207	F-cheese liking (derived food-liking factor)	Calculus of kidney and ureter	C	T	156734	4.19603e-10	499184	0.722529	1.32351e-07	0.00266686	419.099	39.0195
rs12715065	F-cheese liking (derived food-liking factor)	Calculus of kidney and ureter	A	T	156734	1.36723e-10	499184	0.104929	1.52908e-06	0.00281657	442.694	41.21
rs12801168	F-cheese liking (derived food-liking factor)	Calculus of kidney and ureter	A	G	156734	4.2591e-08	499184	0.475356	9.36456e-06	0.0020523	322.323	30.0277
rs1425397	F-cheese liking (derived food-liking factor)	Calculus of kidney and ureter	A	G	156734	3.08347e-09	499184	0.517242	1.21052e-06	0.00240105	377.227	35.1304
rs157592	F-cheese liking (derived food-liking factor)	Calculus of kidney and ureter	C	A	156734	1.17968e-09	499184	0.903738	1.54316e-07	0.00252901	397.383	37.0027
rs3105065	F-cheese liking (derived food-liking factor)	Calculus of kidney and ureter	G	A	156734	9.70155e-16	499184	0.680016	1.0203e-11	0.0044077	693.886	64.4902
rs35207189	F-cheese liking (derived food-liking factor)	Calculus of kidney and ureter	G	T	156734	6.75061e-09	499184	0.883673	6.18064e-07	0.00229682	360.814	33.6054
rs3741194	F-cheese liking (derived food-liking factor)	Calculus of kidney and ureter	C	T	156734	2.88925e-08	499184	0.0272176	0.00016971	0.00210375	330.42	30.7805
rs504675	F-cheese liking (derived food-liking factor)	Calculus of kidney and ureter	T	C	156734	9.23079e-15	499184	0.276806	4.71245e-10	0.00410447	645.954	60.0536
rs62063281	F-cheese liking (derived food-liking factor)	Calculus of kidney and ureter	G	A	156734	3.15456e-10	499184	0.000529981	0.000148208	0.00270493	425.099	39.5765
rs72943593	F-cheese liking (derived food-liking factor)	Calculus of kidney and ureter	G	A	156734	3.51483e-08	499184	0.583768	5.5722e-06	0.00207776	326.33	30.4002
rs7449794	F-cheese liking (derived food-liking factor)	Calculus of kidney and ureter	T	C	156734	5.58168e-09	499184	0.688651	1.01403e-06	0.0023221	364.795	33.9753
rs76955127	F-cheese liking (derived food-liking factor)	Calculus of kidney and ureter	T	G	156734	4.89743e-08	499184	0.23545	2.9317e-05	0.00203379	319.41	29.757
rs9814516	F-cheese liking (derived food-liking factor)	Calculus of kidney and ureter	T	G	156734	8.55533e-09	499184	0.0520691	4.64814e-05	0.00226533	355.856	33.1446
rs10462466	Cheesecake liking	Calculus of kidney and ureter	T	C	159246	8.17e-10	499184	0.635546	3.12743e-07	0.00115467	184.086	37.7379
rs10786872	Cheesecake liking	Calculus of kidney and ureter	T	C	159246	1.42e-08	499184	0.71006	1.96607e-06	0.000980386	156.274	32.1872
rs174594	Cheesecake liking	Calculus of kidney and ureter	A	C	159246	3.58e-09	499184	0.831994	4.75947e-07	0.00106227	169.34	34.8517
rs3088215	Cheesecake liking	Calculus of kidney and ureter	C	A	159246	1.34e-11	499184	0.308432	6.98869e-08	0.00139232	222.028	45.8004
rs758106	Cheesecake liking	Calculus of kidney and ureter	C	T	159246	1.84e-08	499184	0.53621	4.28881e-06	0.000958466	152.776	31.6855
rs9300002	Cheesecake liking	Calculus of kidney and ureter	C	T	159246	1.99e-08	499184	0.574978	3.9784e-06	0.000967228	154.174	31.5202
rs1243179	Cherry liking	Calculus of kidney and ureter	G	A	159373	1.96e-08	499184	0.00809003	0.000333436	0.000641709	102.336	31.5566
rs35260863	Cherry liking	Calculus of kidney and ureter	C	T	159373	1e-09	499184	0.0412582	1.59429e-05	0.000766501	122.252	37.3308
rs4720886	Cherry liking	Calculus of kidney and ureter	T	C	159373	1.41e-08	499184	0.135606	2.60261e-05	0.000654303	104.345	32.1953
rs4929925	Cherry liking	Calculus of kidney and ureter	A	C	159373	1.97e-09	499184	0.40526	1.46385e-06	0.000729724	116.382	36.0269
rs7789218	Cherry liking	Calculus of kidney and ureter	C	T	159373	1.67e-31	499184	0.0109076	4.63522e-19	0.0027653	441.931	136.569
rs862227	Cherry liking	Calculus of kidney and ureter	G	A	159373	3.16e-13	499184	0.781351	5.3189e-10	0.00107497	171.503	53.1341
rs303762	Chicken liking	Calculus of kidney and ureter	C	T	158559	1.23e-14	499184	0.842855	3.44629e-11	0.00146228	232.194	59.5711
rs10853628	Chilli pepper liking	Calculus of kidney and ureter	C	T	157484	5.62e-11	499184	0.454927	8.84886e-08	0.00172782	272.572	42.9668
rs11197612	Chilli pepper liking	Calculus of kidney and ureter	T	C	157484	2.76e-08	499184	0.864696	1.9131e-06	0.00124626	196.509	30.8925
rs1217097	Chilli pepper liking	Calculus of kidney and ureter	G	A	157484	9.03e-11	499184	0.386911	1.7043e-07	0.00169023	266.631	42.0378
rs12907646	Chilli pepper liking	Calculus of kidney and ureter	A	G	157484	2.14e-09	499184	0.287364	2.6033e-06	0.00143866	226.89	35.8598
rs13056300	Chilli pepper liking	Calculus of kidney and ureter	C	T	157484	1.54e-12	499184	0.00879529	1.04162e-06	0.00203401	320.973	50.0294
rs1888369	Chilli pepper liking	Calculus of kidney and ureter	C	T	157484	1.45e-08	499184	0.928421	9.64294e-07	0.00129834	204.731	32.141
rs224536	Chilli pepper liking	Calculus of kidney and ureter	G	A	157484	6.62e-19	499184	0.37594	2.62632e-13	0.00314976	497.598	78.9406
rs2851508	Chilli pepper liking	Calculus of kidney and ureter	G	A	157484	2.52e-13	499184	0.0763361	3.51488e-08	0.00214534	338.579	53.5788
rs437564	Chilli pepper liking	Calculus of kidney and ureter	T	C	157484	4.99e-11	499184	0.395245	1.07321e-07	0.0018433	290.823	43.1982
rs528301	Chilli pepper liking	Calculus of kidney and ureter	A	G	157484	2.85e-16	499184	0.254324	4.83588e-11	0.0026842	423.851	66.9623
rs6799195	Chilli pepper liking	Calculus of kidney and ureter	C	T	157484	3.24e-14	499184	0.505383	3.12964e-10	0.00235014	370.976	57.6294
rs6882046	Chilli pepper liking	Calculus of kidney and ureter	G	A	157484	1.32e-08	499184	0.898054	9.77137e-07	0.00132582	209.069	32.3513
rs12682352	Chips liking	Calculus of kidney and ureter	C	T	159574	2.31e-15	499184	0.805802	1.20926e-11	0.001217	194.436	62.8397
rs3803020	Chips liking	Calculus of kidney and ureter	G	A	159574	1.94e-08	499184	0.0451346	9.41239e-05	0.000610785	97.5238	31.5746
rs1057868	F-chocolate/coffee liking (derived food-liking factor)	Calculus of kidney and ureter	T	C	158905	4.73496e-08	499184	0.292363	2.24891e-05	0.00326651	520.76	29.8224
rs1058587	F-chocolate/coffee liking (derived food-liking factor)	Calculus of kidney and ureter	G	C	158905	7.26337e-13	499184	0.824552	8.2954e-10	0.00563782	900.946	51.4718
rs1418462	F-chocolate/coffee liking (derived food-liking factor)	Calculus of kidney and ureter	T	A	158905	3.03829e-10	499184	0.00344287	5.19845e-05	0.00434294	693.116	39.6498
rs2039722	F-chocolate/coffee liking (derived food-liking factor)	Calculus of kidney and ureter	G	A	158905	6.7191e-10	499184	0.0071351	5.04264e-05	0.00417324	665.92	38.1006
rs2472297	F-chocolate/coffee liking (derived food-liking factor)	Calculus of kidney and ureter	T	C	158905	1.24424e-33	499184	0.00949008	2.23606e-20	0.016001	2583.95	146.084
rs35525654	F-chocolate/coffee liking (derived food-liking factor)	Calculus of kidney and ureter	C	T	158905	2.46467e-08	499184	0.972309	1.30549e-06	0.00340525	542.953	31.089
rs4822499	F-chocolate/coffee liking (derived food-liking factor)	Calculus of kidney and ureter	T	C	158905	1.15025e-11	499184	0.0830711	4.2247e-07	0.00504442	805.638	46.0542
rs56113850	F-chocolate/coffee liking (derived food-liking factor)	Calculus of kidney and ureter	C	T	158905	1.30481e-09	499184	0.548657	6.07288e-07	0.00403146	643.204	36.8061
rs57452279	F-chocolate/coffee liking (derived food-liking factor)	Calculus of kidney and ureter	C	T	158905	7.33142e-25	499184	0.751767	1.24134e-18	0.0116117	1866.81	106.011
rs6130083	F-chocolate/coffee liking (derived food-liking factor)	Calculus of kidney and ureter	A	G	158905	4.22018e-15	499184	0.00150086	1.32785e-07	0.00674658	1079.33	61.5944
rs6968865	F-chocolate/coffee liking (derived food-liking factor)	Calculus of kidney and ureter	T	A	158905	2.25437e-25	499184	0.0061314	1.18273e-14	0.0118677	1908.46	108.349
rs907190	F-chocolate/coffee liking (derived food-liking factor)	Calculus of kidney and ureter	C	A	158905	5.70212e-10	499184	0.10001	4.43204e-06	0.00420832	671.541	38.4208
rs2110529	Cod liking	Calculus of kidney and ureter	C	T	158795	7.4e-09	499184	0.234695	8.47266e-06	0.00072818	115.714	33.4402
rs10112502	F-coffee/alcohol liking (derived food-liking factor)	Calculus of kidney and ureter	G	A	158095	8.93321e-09	499184	0.677827	1.53278e-06	0.00304416	482.731	33.0606
rs1229984	F-coffee/alcohol liking (derived food-liking factor)	Calculus of kidney and ureter	C	T	158095	6.26675e-14	499184	0.0174421	7.79279e-08	0.00518269	823.618	56.2858
rs1338549	F-coffee/alcohol liking (derived food-liking factor)	Calculus of kidney and ureter	G	T	158095	7.2634e-14	499184	0.00697204	2.0188e-07	0.00515598	819.35	55.9956
rs1375547	F-coffee/alcohol liking (derived food-liking factor)	Calculus of kidney and ureter	A	G	158095	2.30917e-12	499184	0.0503315	2.5674e-07	0.00453043	719.491	49.202
rs1549579	F-coffee/alcohol liking (derived food-liking factor)	Calculus of kidney and ureter	G	T	158095	5.92575e-10	499184	0.944475	8.22434e-08	0.00353081	560.175	38.3457
rs1937523	F-coffee/alcohol liking (derived food-liking factor)	Calculus of kidney and ureter	T	C	158095	5.48017e-09	499184	0.260792	5.87995e-06	0.00313167	496.652	34.011
rs2472297	F-coffee/alcohol liking (derived food-liking factor)	Calculus of kidney and ureter	T	C	158095	1.59787e-09	499184	0.00949008	6.71125e-05	0.00335267	531.819	36.4111
rs2647238	F-coffee/alcohol liking (derived food-liking factor)	Calculus of kidney and ureter	C	T	158095	5.69368e-09	499184	0.0689319	2.85711e-05	0.00312482	495.563	33.9366
rs34121753	F-coffee/alcohol liking (derived food-liking factor)	Calculus of kidney and ureter	G	A	158095	2.8247e-08	499184	0.406917	9.35765e-06	0.00283825	449.986	30.8244
rs4129585	F-coffee/alcohol liking (derived food-liking factor)	Calculus of kidney and ureter	C	A	158095	4.1544e-08	499184	0.0988667	7.19482e-05	0.00276935	439.031	30.076
rs58221005	F-coffee/alcohol liking (derived food-liking factor)	Calculus of kidney and ureter	A	G	158095	1.88746e-08	499184	0.795402	1.82311e-06	0.00291032	461.445	31.607
rs62011305	F-coffee/alcohol liking (derived food-liking factor)	Calculus of kidney and ureter	T	A	158095	6.14348e-09	499184	0.660217	1.23506e-06	0.0031112	493.396	33.7887
rs6780776	F-coffee/alcohol liking (derived food-liking factor)	Calculus of kidney and ureter	T	C	158095	5.94982e-10	499184	0.405375	6.11141e-07	0.00353008	560.059	38.3378
rs10858948	Coffee difference liking	Calculus of kidney and ureter	A	G	157453	4.99e-08	499184	0.237258	2.97858e-05	0.00428382	677.394	29.7291
rs12935138	Coffee difference liking	Calculus of kidney and ureter	A	G	157453	3.79e-09	499184	0.889509	3.95123e-07	0.00505459	799.893	34.7464
rs17175602	Coffee difference liking	Calculus of kidney and ureter	C	T	157453	4.87e-09	499184	0.841564	5.5886e-07	0.00498411	788.684	34.2543
rs61914781	Coffee difference liking	Calculus of kidney and ureter	A	G	157453	3.32e-09	499184	0.269593	3.87804e-06	0.00510842	808.456	35.0051
rs1418462	Coffee max liking	Calculus of kidney and ureter	T	A	159006	1.28e-08	499184	0.00344287	0.000431276	0.00106986	170.294	32.4128
rs2039722	Coffee max liking	Calculus of kidney and ureter	G	A	159006	1.14e-08	499184	0.0071351	0.000260358	0.00107603	171.278	32.6268
rs2472297	Coffee max liking	Calculus of kidney and ureter	T	C	159006	2.72e-30	499184	0.00949008	3.5841e-18	0.00428392	684.091	130.999
rs573979206	Coffee max liking	Calculus of kidney and ureter	T	C	159006	3.89e-18	499184	0.985366	4.21091e-14	0.00249286	397.365	75.4373
rs6968865	Coffee max liking	Calculus of kidney and ureter	T	A	159006	6.5e-22	499184	0.0061314	1.99952e-12	0.00298598	476.204	92.6461
rs10125362	Coffee with sugar liking	Calculus of kidney and ureter	T	C	158219	1.39e-08	499184	0.0223944	0.000129362	0.00150582	238.605	32.2445
rs61912249	Coffee with sugar liking	Calculus of kidney and ureter	T	A	158219	1.49e-08	499184	0.259269	1.17571e-05	0.00150829	238.997	32.0819
rs9540734	Coffee with sugar liking	Calculus of kidney and ureter	A	G	158219	5.08e-09	499184	0.812618	6.44683e-07	0.00159773	253.193	34.1709
rs10845229	Coffee without sugar liking	Calculus of kidney and ureter	A	G	158240	3.2e-09	499184	0.235929	4.6741e-06	0.00185398	293.915	35.0738
rs17175602	Coffee without sugar liking	Calculus of kidney and ureter	C	T	158240	3.61e-09	499184	0.841564	4.53627e-07	0.00184106	291.863	34.8382
rs2472297	Coffee without sugar liking	Calculus of kidney and ureter	T	C	158240	9.25e-19	499184	0.00949008	1.2253e-10	0.0041117	653.313	78.275
rs57452279	Coffee without sugar liking	Calculus of kidney and ureter	C	T	158240	1.04e-12	499184	0.751767	1.3967e-09	0.00269099	426.966	50.8115
rs6968865	Coffee without sugar liking	Calculus of kidney and ureter	T	A	158240	8.35e-10	499184	0.0061314	6.20836e-05	0.0019511	309.342	37.6895
rs1234627	F-cooking flavour liking (derived food-liking factor)	Calculus of kidney and ureter	A	T	153323	4.13228e-08	499184	0.53755	6.84131e-06	0.00214895	330.189	30.0864
rs12801168	F-cooking flavour liking (derived food-liking factor)	Calculus of kidney and ureter	A	G	153323	3.45953e-12	499184	0.475356	9.51026e-09	0.00345768	531.974	48.4091
rs3105049	F-cooking flavour liking (derived food-liking factor)	Calculus of kidney and ureter	T	C	153323	1.73944e-13	499184	0.710708	3.75721e-10	0.00387695	596.73	54.2791
rs362307	F-cooking flavour liking (derived food-liking factor)	Calculus of kidney and ureter	T	C	153323	2.9647e-08	499184	0.0447075	0.000106434	0.00219496	337.274	30.7305
rs4727631	F-cooking flavour liking (derived food-liking factor)	Calculus of kidney and ureter	A	G	153323	1.6186e-08	499184	0.108716	3.14374e-05	0.00227889	350.199	31.9055
rs58889493	F-cooking flavour liking (derived food-liking factor)	Calculus of kidney and ureter	A	T	153323	2.29654e-16	499184	0.0602019	3.7169e-10	0.00480913	740.903	67.33
rs6438260	F-cooking flavour liking (derived food-liking factor)	Calculus of kidney and ureter	C	T	153323	2.01716e-08	499184	0.747655	2.02262e-06	0.00224835	345.496	31.478
rs66889111	F-cooking flavour liking (derived food-liking factor)	Calculus of kidney and ureter	T	G	153323	3.39391e-08	499184	0.562207	5.44619e-06	0.00217623	334.388	30.4682
rs786272	F-cooking flavour liking (derived food-liking factor)	Calculus of kidney and ureter	A	G	153323	1.52072e-10	499184	0.127976	1.15865e-06	0.00292862	450.337	41.002
rs7866364	F-cooking flavour liking (derived food-liking factor)	Calculus of kidney and ureter	C	T	153323	1.05514e-08	499184	0.63534	1.8025e-06	0.00233827	359.346	32.7369
rs8083850	F-cooking flavour liking (derived food-liking factor)	Calculus of kidney and ureter	G	A	153323	3.04413e-08	499184	0.557056	5.12015e-06	0.0021913	336.709	30.6792
rs922234	F-cooking flavour liking (derived food-liking factor)	Calculus of kidney and ureter	G	C	153323	2.74617e-13	499184	0.167131	1.06237e-08	0.00381287	586.829	53.3819
rs9467711	F-cooking flavour liking (derived food-liking factor)	Calculus of kidney and ureter	C	A	153323	8.93441e-09	499184	0.0234002	8.49103e-05	0.00236137	362.904	33.0603
rs10168817	F-cooking vegetables liking (derived food-liking factor)	Calculus of kidney and ureter	A	G	158645	1.42645e-08	499184	0.365649	6.95924e-06	0.00198026	314.776	32.151
rs1170216	F-cooking vegetables liking (derived food-liking factor)	Calculus of kidney and ureter	G	A	158645	3.74226e-08	499184	0.0343495	0.000173952	0.00186493	296.411	30.2786
rs13135092	F-cooking vegetables liking (derived food-liking factor)	Calculus of kidney and ureter	G	A	158645	7.98097e-13	499184	0.228313	1.63755e-08	0.00315888	502.721	51.2868
rs1537437	F-cooking vegetables liking (derived food-liking factor)	Calculus of kidney and ureter	G	C	158645	6.96526e-09	499184	0.148846	1.45e-05	0.00206609	328.448	33.5445
rs1822750	F-cooking vegetables liking (derived food-liking factor)	Calculus of kidney and ureter	C	T	158645	2.97865e-08	499184	0.805914	2.508e-06	0.0018922	300.753	30.7214
rs1995622	F-cooking vegetables liking (derived food-liking factor)	Calculus of kidney and ureter	A	G	158645	1.1511e-09	499184	0.200205	2.96675e-06	0.00228203	362.855	37.0505
rs2696423	F-cooking vegetables liking (derived food-liking factor)	Calculus of kidney and ureter	A	G	158645	5.73233e-15	499184	0.000537551	3.34493e-07	0.00375661	598.205	60.9914
rs3013326	F-cooking vegetables liking (derived food-liking factor)	Calculus of kidney and ureter	G	C	158645	3.61729e-19	499184	0.803348	1.69571e-14	0.00493158	786.237	80.0681
rs3809162	F-cooking vegetables liking (derived food-liking factor)	Calculus of kidney and ureter	G	A	158645	5.69246e-10	499184	0.594529	2.77448e-07	0.00236663	376.34	38.4241
rs7105462	F-cooking vegetables liking (derived food-liking factor)	Calculus of kidney and ureter	A	G	158645	1.13503e-09	499184	0.590029	4.66666e-07	0.00228372	363.124	37.0779
rs73034263	F-cooking vegetables liking (derived food-liking factor)	Calculus of kidney and ureter	G	C	158645	2.324e-12	499184	0.575314	5.40786e-09	0.00302969	482.099	49.1894
rs7619139	F-cooking vegetables liking (derived food-liking factor)	Calculus of kidney and ureter	A	T	158645	1.31463e-11	499184	0.186	1.56215e-07	0.00282047	448.713	45.7925
rs10243750	Coriander liking	Calculus of kidney and ureter	A	T	154301	3.78e-09	499184	0.544817	1.18676e-06	0.00111184	171.746	34.7516
rs10839924	Coriander liking	Calculus of kidney and ureter	G	A	154301	1.39e-31	499184	0.507501	3.99354e-23	0.00439945	681.83	136.941
rs11222562	Corn flake liking	Calculus of kidney and ureter	C	T	159353	6.3e-10	499184	0.78701	1.51174e-07	0.00117458	187.39	38.2447
rs157592	Corn flake liking	Calculus of kidney and ureter	C	A	159353	4.13e-10	499184	0.903738	7.35594e-08	0.00127327	203.155	39.069
rs1656604	Corn flake liking	Calculus of kidney and ureter	C	T	159353	6.09e-10	499184	0.0591834	8.17125e-06	0.00117716	187.802	38.3124
rs4780842	Corn flake liking	Calculus of kidney and ureter	T	C	159353	2.79e-09	499184	0.770918	4.82808e-07	0.0010974	175.063	35.3496
rs6798507	Corn flake liking	Calculus of kidney and ureter	A	G	159353	1.26e-08	499184	0.571001	2.86095e-06	0.0010068	160.597	32.4478
rs283917	Cream liking	Calculus of kidney and ureter	G	A	159441	2.81e-11	499184	0.0803045	7.97094e-07	0.00144486	230.7	44.3365
rs419055	Cream liking	Calculus of kidney and ureter	T	A	159441	2.65e-08	499184	0.628296	4.10166e-06	0.00100693	160.706	30.9656
rs585143	Cream liking	Calculus of kidney and ureter	C	T	159441	1.36e-08	499184	0.88673	1.07886e-06	0.00105062	167.686	32.2887
rs814573	Cream liking	Calculus of kidney and ureter	T	A	159441	8.21e-10	499184	0.917937	1.18159e-07	0.0013009	207.685	37.7256
rs9367336	Cream liking	Calculus of kidney and ureter	A	G	159441	3.57e-09	499184	0.213472	5.96002e-06	0.00113651	181.411	34.8595
rs10230959	Crisps liking	Calculus of kidney and ureter	G	A	159554	1.17e-08	499184	0.781676	1.34883e-06	0.000815436	130.211	32.5828
rs12533469	Crisps liking	Calculus of kidney and ureter	A	C	159554	2.88e-08	499184	0.164156	3.37937e-05	0.000763921	121.978	30.7998
rs12682352	Crisps liking	Calculus of kidney and ureter	C	T	159554	8.26e-16	499184	0.805802	5.62982e-12	0.001595	254.892	64.8503
rs157592	Crisps liking	Calculus of kidney and ureter	C	A	159554	1.5e-12	499184	0.903738	1.06041e-09	0.00129966	207.633	50.0724
rs28712821	Crisps liking	Calculus of kidney and ureter	A	G	159554	3.68e-25	499184	0.449085	5.06082e-18	0.00268261	429.166	107.498
rs35624276	Crisps liking	Calculus of kidney and ureter	A	G	159554	1.2e-09	499184	0.217271	2.74935e-06	0.00091982	146.894	37.0144
rs4477967	Crisps liking	Calculus of kidney and ureter	C	T	159554	1.52e-08	499184	0.979909	8.87311e-07	0.000787951	125.818	32.0433
rs4916723	Crisps liking	Calculus of kidney and ureter	C	A	159554	1.88e-13	499184	0.810927	3.2019e-10	0.00136203	217.61	54.1666
rs6808586	Crisps liking	Calculus of kidney and ureter	T	C	159554	2.13e-09	499184	0.433517	1.37496e-06	0.000877518	140.133	35.8786
rs4580876	Croissant liking	Calculus of kidney and ureter	A	G	158623	6.35e-09	499184	0.00824138	0.000168307	0.000973733	154.605	33.7386
rs114718239	Cucumber liking	Calculus of kidney and ureter	G	T	159501	4.17e-08	499184	0.273281	2.28323e-05	0.000893127	142.58	30.0794
rs1685155	Cucumber liking	Calculus of kidney and ureter	A	G	159501	1.64e-08	499184	0.219438	1.61159e-05	0.000923109	147.371	31.9061
rs62090520	Cucumber liking	Calculus of kidney and ureter	A	C	159501	1.45e-08	499184	0.433031	5.37034e-06	0.000925975	147.829	32.1458
rs188015	Curry liking	Calculus of kidney and ureter	A	T	159259	1.4e-09	499184	0.197424	3.45967e-06	0.00114897	183.192	36.7109
rs41849	Curry liking	Calculus of kidney and ureter	C	T	159259	3.01e-08	499184	0.483391	7.43606e-06	0.000954871	152.215	30.7164
rs4841029	Curry liking	Calculus of kidney and ureter	A	G	159259	1.3e-08	499184	0.928326	9.09019e-07	0.00102016	162.634	32.3823
rs528301	Curry liking	Calculus of kidney and ureter	A	G	159259	1.9e-11	499184	0.254324	1.24556e-07	0.0014066	224.326	45.1034
rs561338523	Curry liking	Calculus of kidney and ureter	G	C	159259	2.87e-08	499184	0.128188	4.4184e-05	0.000985286	157.068	30.8071
rs6799195	Curry liking	Calculus of kidney and ureter	C	T	159259	6.58e-14	499184	0.505383	5.62632e-10	0.00178248	284.379	56.2194
rs6882046	Curry liking	Calculus of kidney and ureter	G	A	159259	7.9e-09	499184	0.898054	6.96505e-07	0.00106145	169.223	33.3136
rs710360	F-dairy liking (derived food-liking factor)	Calculus of kidney and ureter	G	C	159365	5.07e-09	499184	0.703035	9.47531e-07	0.000555657	88.6004	34.1787
rs1057868	Dark chocolate liking	Calculus of kidney and ureter	T	C	159469	3.82e-08	499184	0.292363	1.95347e-05	0.00101897	162.658	30.2536
rs11041662	Dark chocolate liking	Calculus of kidney and ureter	A	T	159469	3.25e-10	499184	0.496831	2.7538e-07	0.00138816	221.674	39.5391
rs11762483	Dark chocolate liking	Calculus of kidney and ureter	A	G	159469	3.54e-08	499184	0.0368273	0.000161818	0.00103018	164.449	30.3951
rs12325192	Dark chocolate liking	Calculus of kidney and ureter	T	C	159469	2.5e-10	499184	0.299098	5.78694e-07	0.00134669	215.042	40.0496
rs16982345	Dark chocolate liking	Calculus of kidney and ureter	A	G	159469	2.42e-18	499184	0.870847	5.15769e-14	0.00257679	411.974	76.3822
rs2106727	Dark chocolate liking	Calculus of kidney and ureter	G	A	159469	5.38e-18	499184	0.00668221	5.86425e-10	0.00252872	404.27	74.7987
rs2472297	Dark chocolate liking	Calculus of kidney and ureter	T	C	159469	1.98e-12	499184	0.00949008	1.23354e-06	0.00166484	265.93	49.5295
rs4653728	Dark chocolate liking	Calculus of kidney and ureter	T	C	159469	2.49e-40	499184	0.0772094	8.90381e-27	0.00607415	974.546	177.059
rs56113850	Dark chocolate liking	Calculus of kidney and ureter	C	T	159469	2.07e-09	499184	0.548657	8.54287e-07	0.00121641	194.213	35.9237
rs5760425	Dark chocolate liking	Calculus of kidney and ureter	G	T	159469	6.08e-32	499184	0.13975	1.75272e-21	0.00465774	746.232	138.541
rs6130096	Dark chocolate liking	Calculus of kidney and ureter	T	C	159469	3.14e-61	499184	0.00126011	1.07274e-37	0.00925612	1489.84	274.511
rs6568392	Dark chocolate liking	Calculus of kidney and ureter	T	G	159469	1.49e-08	499184	0.41018	6.04293e-06	0.00108484	173.184	32.0731
rs67241085	Dark chocolate liking	Calculus of kidney and ureter	T	C	159469	4.87e-08	499184	0.498914	9.97768e-06	0.0010163	162.231	29.777
rs6934962	Dark chocolate liking	Calculus of kidney and ureter	T	C	159469	4.7e-08	499184	0.884766	2.80601e-06	0.00100713	160.766	29.8456
rs7791842	Dark chocolate liking	Calculus of kidney and ureter	G	C	159469	2.99e-15	499184	0.0807421	1.8277e-09	0.00212993	340.378	62.3141
rs7973242	Dark chocolate liking	Calculus of kidney and ureter	G	A	159469	8.41e-10	499184	0.658033	2.96631e-07	0.0012808	204.507	37.6758
rs9611875	Dark chocolate liking	Calculus of kidney and ureter	G	A	159469	2.74e-12	499184	0.0063558	2.08788e-06	0.00165533	264.409	48.9002
rs12038613	F-deep fried food liking (derived food-liking factor)	Calculus of kidney and ureter	C	T	158793	4.75442e-09	499184	0.134214	1.27517e-05	0.00250713	399.11	34.2874
rs12682352	F-deep fried food liking (derived food-liking factor)	Calculus of kidney and ureter	C	T	158793	4.0092e-21	499184	0.805802	5.76551e-16	0.00650553	1039.78	88.9696
rs35142	F-deep fried food liking (derived food-liking factor)	Calculus of kidney and ureter	C	T	158793	2.18124e-08	499184	0.881228	1.57502e-06	0.00229059	364.561	31.3261
rs6693020	F-deep fried food liking (derived food-liking factor)	Calculus of kidney and ureter	G	A	158793	1.47021e-10	499184	0.00525085	2.54935e-05	0.00300293	478.274	41.068
rs7706932	F-deep fried food liking (derived food-liking factor)	Calculus of kidney and ureter	C	T	158793	1.24563e-09	499184	0.580707	5.18868e-07	0.00269791	429.563	36.8966
rs7712317	F-deep fried food liking (derived food-liking factor)	Calculus of kidney and ureter	C	T	158793	1.06095e-09	499184	0.497391	6.37269e-07	0.00272079	433.216	37.2095
rs10128495	F-dessert liking (derived food-liking factor)	Calculus of kidney and ureter	T	G	159398	2.62168e-10	499184	0.84209	6.52741e-08	0.00289303	462.477	39.9379
rs12195577	F-dessert liking (derived food-liking factor)	Calculus of kidney and ureter	C	T	159398	3.06467e-08	499184	0.792292	2.71234e-06	0.0022214	354.872	30.6661
rs13133562	F-dessert liking (derived food-liking factor)	Calculus of kidney and ureter	T	C	159398	1.51317e-08	499184	0.994457	8.47341e-07	0.00232066	370.765	32.0363
rs17508338	F-dessert liking (derived food-liking factor)	Calculus of kidney and ureter	A	T	159398	1.42047e-08	499184	0.120207	3.01246e-05	0.00232955	372.19	32.1591
rs2043539	F-dessert liking (derived food-liking factor)	Calculus of kidney and ureter	A	G	159398	1.04206e-09	499184	0.329441	1.34351e-06	0.00269793	431.204	37.2446
rs2268415	F-dessert liking (derived food-liking factor)	Calculus of kidney and ureter	C	T	159398	1.69115e-08	499184	0.234266	1.52014e-05	0.00230501	368.259	31.8203
rs2409764	F-dessert liking (derived food-liking factor)	Calculus of kidney and ureter	G	A	159398	1.11392e-09	499184	0.762339	2.53724e-07	0.00268851	429.694	37.1145
rs2932512	F-dessert liking (derived food-liking factor)	Calculus of kidney and ureter	A	G	159398	2.27751e-08	499184	0.48512	6.10641e-06	0.00226314	361.554	31.2423
rs3088215	F-dessert liking (derived food-liking factor)	Calculus of kidney and ureter	C	A	159398	1.28913e-11	499184	0.308432	6.94608e-08	0.00331991	530.945	45.8309
rs4908963	F-dessert liking (derived food-liking factor)	Calculus of kidney and ureter	C	T	159398	9.53885e-12	499184	0.238398	8.72671e-08	0.00336266	537.804	46.421
rs6426658	F-dessert liking (derived food-liking factor)	Calculus of kidney and ureter	A	G	159398	2.05577e-08	499184	0.00530579	0.000448024	0.00227754	363.861	31.4412
rs6985751	F-dessert liking (derived food-liking factor)	Calculus of kidney and ureter	G	A	159398	1.45857e-10	499184	0.380552	2.62324e-07	0.00297603	475.784	41.0836
rs6995556	F-dessert liking (derived food-liking factor)	Calculus of kidney and ureter	T	C	159398	2.27362e-10	499184	0.335234	4.49298e-07	0.00291319	465.709	40.2161
rs9397585	F-dessert liking (derived food-liking factor)	Calculus of kidney and ureter	C	T	159398	2.10003e-08	499184	0.456658	6.41708e-06	0.00227455	363.381	31.3998
rs12419507	Diet fizzy drinks liking	Calculus of kidney and ureter	A	G	157017	2.61e-08	499184	0.0112525	0.000300056	0.00127483	200.424	30.9894
rs12969709	Diet fizzy drinks liking	Calculus of kidney and ureter	A	C	157017	1.73e-09	499184	0.85225	2.43412e-07	0.00150625	236.861	36.2877
rs2925630	Diet fizzy drinks liking	Calculus of kidney and ureter	C	T	157017	9.1e-09	499184	0.225356	9.87231e-06	0.00142574	224.182	33.0375
rs12189679	Dried fruit liking	Calculus of kidney and ureter	A	G	159258	2.08e-08	499184	0.00664416	0.000389372	0.000687671	109.591	31.4402
rs281316	Dried fruit liking	Calculus of kidney and ureter	A	G	159258	1.83e-08	499184	0.085485	4.99213e-05	0.000696326	110.971	31.6949
rs55894341	Dried fruit liking	Calculus of kidney and ureter	A	G	159258	3.73e-09	499184	0.868578	4.34531e-07	0.000762147	121.469	34.7772
rs72898584	Dried fruit liking	Calculus of kidney and ureter	A	G	159258	3.35e-08	499184	0.985793	1.586e-06	0.00068466	109.111	30.5047
rs7618456	Dried fruit liking	Calculus of kidney and ureter	G	C	159258	5.36e-11	499184	0.0108308	8.16942e-06	0.000939961	149.835	43.0681
rs12701951	Eggs liking	Calculus of kidney and ureter	A	G	159447	4.4e-08	499184	0.808341	3.37427e-06	0.000490403	78.2307	29.9717
rs4420638	Eggs liking	Calculus of kidney and ureter	G	A	159447	3.92e-12	499184	0.850347	2.67043e-09	0.000791083	126.234	48.1953
rs7494770	Eggs liking	Calculus of kidney and ureter	C	T	159447	3.57e-08	499184	0.328459	1.57867e-05	0.000508032	81.0443	30.3789
rs838133	Eggs liking	Calculus of kidney and ureter	G	A	159447	7.85e-13	499184	0.207071	1.93586e-08	0.000887833	141.686	51.3542
rs6973092	Extra virgin olive oil liking	Calculus of kidney and ureter	T	C	157343	2.43e-09	499184	0.0969349	1.12883e-05	0.000709034	111.639	35.6136
rs9268251	Extra virgin olive oil liking	Calculus of kidney and ureter	A	G	157343	2.87e-08	499184	0.000407446	0.00187385	0.000610565	96.1257	30.8138
rs10160758	F-fatty/salty food liking (derived food-liking factor)	Calculus of kidney and ureter	C	T	156621	3.97807e-09	499184	0.0158588	7.63776e-05	0.000221069	34.6314	34.6344
rs10974346	F-fatty/salty food liking (derived food-liking factor)	Calculus of kidney and ureter	T	C	156621	4.57016e-10	499184	0.253368	1.06216e-06	0.000247994	38.8503	38.8527
rs1111207	F-fatty/salty food liking (derived food-liking factor)	Calculus of kidney and ureter	C	T	156621	1.57373e-10	499184	0.722529	6.36504e-08	0.000261286	40.9331	40.935
rs12714629	F-fatty/salty food liking (derived food-liking factor)	Calculus of kidney and ureter	C	T	156621	3.14106e-10	499184	0.0387338	7.50596e-06	0.000252668	39.5826	39.5849
rs12715065	F-fatty/salty food liking (derived food-liking factor)	Calculus of kidney and ureter	A	T	156621	2.44559e-08	499184	0.104929	4.63663e-05	0.000198535	31.1006	31.1041
rs1425397	F-fatty/salty food liking (derived food-liking factor)	Calculus of kidney and ureter	A	G	156621	7.36138e-12	499184	0.517242	1.51437e-08	0.000299543	46.9283	46.9288
rs1898874	F-fatty/salty food liking (derived food-liking factor)	Calculus of kidney and ureter	T	C	156621	1.43669e-09	499184	0.38301	1.21629e-06	0.000233733	36.6156	36.6184
rs200354457	F-fatty/salty food liking (derived food-liking factor)	Calculus of kidney and ureter	T	A	156621	3.04183e-08	499184	0.140327	3.92663e-05	0.000195832	30.6772	30.6807
rs2243967	F-fatty/salty food liking (derived food-liking factor)	Calculus of kidney and ureter	C	T	156621	1.88982e-10	499184	0.000601811	0.000104149	0.000259003	40.5753	40.5774
rs26579	F-fatty/salty food liking (derived food-liking factor)	Calculus of kidney and ureter	C	G	156621	1.84646e-09	499184	0.402649	1.33194e-06	0.000230611	36.1265	36.1293
rs3105065	F-fatty/salty food liking (derived food-liking factor)	Calculus of kidney and ureter	G	A	156621	6.02989e-11	499184	0.680016	3.65745e-08	0.000273258	42.8092	42.8108
rs329922	F-fatty/salty food liking (derived food-liking factor)	Calculus of kidney and ureter	A	G	156621	2.72011e-08	499184	0.315388	1.30786e-05	0.000197217	30.8941	30.8976
rs504675	F-fatty/salty food liking (derived food-liking factor)	Calculus of kidney and ureter	T	C	156621	5.42845e-13	499184	0.276806	8.30394e-09	0.00033219	52.0447	52.0435
rs7784061	F-fatty/salty food liking (derived food-liking factor)	Calculus of kidney and ureter	G	A	156621	4.95741e-08	499184	0.750666	4.1865e-06	0.000189786	29.7298	29.7334
rs814573	F-fatty/salty food liking (derived food-liking factor)	Calculus of kidney and ureter	T	A	156621	2.3978e-13	499184	0.917937	2.30403e-10	0.000342434	53.6501	53.6484
rs2409764	F-fatty/dairy food liking (derived food-liking factor)	Calculus of kidney and ureter	G	A	159335	1.99122e-08	499184	0.762339	2.15988e-06	0.00278856	445.552	31.5031
rs2733520	F-fatty/dairy food liking (derived food-liking factor)	Calculus of kidney and ureter	A	G	159335	1.73288e-08	499184	0.211702	1.76138e-05	0.00281245	449.379	31.773
rs710360	F-fatty/dairy food liking (derived food-liking factor)	Calculus of kidney and ureter	G	C	159335	1.6631e-10	499184	0.703035	7.64223e-08	0.00361389	577.901	40.8271
rs7652808	F-fatty/dairy food liking (derived food-liking factor)	Calculus of kidney and ureter	G	T	159335	2.51851e-08	499184	0.0419981	0.000117716	0.00274819	439.084	31.047
rs814573	F-fatty/dairy food liking (derived food-liking factor)	Calculus of kidney and ureter	T	A	159335	2.19168e-23	499184	0.917937	6.4897e-18	0.008788	1412.63	99.2804
rs17437366	F-fatty food liking (derived food-liking factor)	Calculus of kidney and ureter	G	A	159481	2.35e-08	499184	0.475674	6.42858e-06	0.000941962	150.365	31.2032
rs35330493	F-fatty food liking (derived food-liking factor)	Calculus of kidney and ureter	A	G	159481	5.36e-10	499184	0.189044	1.94181e-06	0.00116677	186.292	38.5602
rs4314618	F-fatty food liking (derived food-liking factor)	Calculus of kidney and ureter	G	A	159481	6.73e-19	499184	0.850649	2.18279e-14	0.00238691	381.573	78.8975
rs62252461	F-fatty food liking (derived food-liking factor)	Calculus of kidney and ureter	A	G	159481	2.76e-11	499184	0.25492	1.62315e-07	0.00134013	214.01	44.3644
rs681343	F-fatty food liking (derived food-liking factor)	Calculus of kidney and ureter	T	C	159481	6.83e-10	499184	0.328388	1.00238e-06	0.00114488	182.794	38.0827
rs6823140	F-fatty food liking (derived food-liking factor)	Calculus of kidney and ureter	A	T	159481	5.19e-09	499184	0.312388	4.45951e-06	0.00103532	165.283	34.1318
rs10898126	F-fish liking (derived food-liking factor)	Calculus of kidney and ureter	T	G	155344	9.74345e-09	499184	0.327456	5.86275e-06	0.00169772	264.176	32.8918
rs11859365	F-fish liking (derived food-liking factor)	Calculus of kidney and ureter	C	A	155344	3.29592e-24	499184	0.133211	4.22275e-16	0.00531808	830.541	103.033
rs12629607	F-fish liking (derived food-liking factor)	Calculus of kidney and ureter	C	T	155344	7.88433e-19	499184	0.0394439	1.64026e-11	0.00405328	632.209	78.5287
rs13074519	F-fish liking (derived food-liking factor)	Calculus of kidney and ureter	G	A	155344	4.68091e-08	499184	0.751109	3.90817e-06	0.00154044	239.665	29.8446
rs1307813	F-fish liking (derived food-liking factor)	Calculus of kidney and ureter	A	C	155344	5.2903e-12	499184	0.508817	1.18761e-08	0.00245567	382.408	47.5763
rs1724417	F-fish liking (derived food-liking factor)	Calculus of kidney and ureter	G	A	155344	8.71894e-14	499184	0.00249701	4.64271e-07	0.00287169	447.381	55.6365
rs17454163	F-fish liking (derived food-liking factor)	Calculus of kidney and ureter	G	A	155344	8.36124e-11	499184	0.0987006	1.13573e-06	0.00217669	338.87	42.1714
rs2110529	F-fish liking (derived food-liking factor)	Calculus of kidney and ureter	C	T	155344	3.01155e-18	499184	0.234695	2.09787e-12	0.00391666	610.817	75.8819
rs2236295	F-fish liking (derived food-liking factor)	Calculus of kidney and ureter	T	G	155344	5.0614e-11	499184	0.651726	3.45468e-08	0.00222737	346.778	43.1533
rs2413045	F-fish liking (derived food-liking factor)	Calculus of kidney and ureter	G	A	155344	3.79263e-10	499184	0.0327258	9.49491e-06	0.00202419	315.08	39.2168
rs2417487	F-fish liking (derived food-liking factor)	Calculus of kidney and ureter	G	A	155344	7.26252e-09	499184	0.952811	5.09173e-07	0.00172721	268.774	33.4632
rs2453875	F-fish liking (derived food-liking factor)	Calculus of kidney and ureter	G	A	155344	9.45925e-09	499184	0.323537	5.849e-06	0.00170069	264.639	32.9493
rs2457263	F-fish liking (derived food-liking factor)	Calculus of kidney and ureter	A	C	155344	1.31773e-12	499184	0.321505	1.12611e-08	0.00259639	404.379	50.3026
rs2526389	F-fish liking (derived food-liking factor)	Calculus of kidney and ureter	T	C	155344	4.12617e-12	499184	0.0281261	6.21121e-07	0.00248082	386.334	48.0636
rs2614945	F-fish liking (derived food-liking factor)	Calculus of kidney and ureter	A	T	155344	4.85574e-08	499184	0.588036	6.75874e-06	0.00153677	239.093	29.7735
rs28618669	F-fish liking (derived food-liking factor)	Calculus of kidney and ureter	T	C	155344	2.03036e-08	499184	0.324137	9.95301e-06	0.00162409	252.701	31.4653
rs3105049	F-fish liking (derived food-liking factor)	Calculus of kidney and ureter	T	C	155344	1.17079e-27	499184	0.710708	1.00177e-20	0.00613081	958.249	118.779
rs3909727	F-fish liking (derived food-liking factor)	Calculus of kidney and ureter	G	A	155344	4.82462e-11	499184	0.442421	7.93519e-08	0.00223221	347.533	43.2471
rs471051	F-fish liking (derived food-liking factor)	Calculus of kidney and ureter	G	C	155344	2.64313e-08	499184	0.49365	6.03818e-06	0.00159766	248.582	30.9533
rs5020205	F-fish liking (derived food-liking factor)	Calculus of kidney and ureter	C	G	155344	3.08889e-08	499184	0.427304	8.66684e-06	0.00158205	246.149	30.6509
rs55865909	F-fish liking (derived food-liking factor)	Calculus of kidney and ureter	A	G	155344	2.78637e-08	499184	0.344569	1.13342e-05	0.00159238	247.758	30.8509
rs6041381	F-fish liking (derived food-liking factor)	Calculus of kidney and ureter	C	G	155344	9.59528e-10	499184	0.322512	1.18009e-06	0.00193069	300.499	37.4055
rs62168766	F-fish liking (derived food-liking factor)	Calculus of kidney and ureter	T	C	155344	3.36613e-16	499184	0.242481	5.5365e-11	0.00343635	535.652	66.5763
rs838133	F-fish liking (derived food-liking factor)	Calculus of kidney and ureter	G	A	155344	7.69378e-13	499184	0.207071	1.66584e-08	0.0026509	412.891	51.3588
rs967168	F-fish liking (derived food-liking factor)	Calculus of kidney and ureter	A	C	155344	5.92825e-12	499184	0.0484831	4.46515e-07	0.00244415	380.61	47.3532
rs9836543	F-fish liking (derived food-liking factor)	Calculus of kidney and ureter	A	G	155344	1.41529e-10	499184	0.0323251	5.14921e-06	0.00212358	330.584	41.1425
rs4840376	Fried chicken liking	Calculus of kidney and ureter	G	T	157189	1.03e-09	499184	0.876255	1.53177e-07	0.00136284	214.513	37.2863
rs13232861	Fried fish liking	Calculus of kidney and ureter	G	A	158855	2.8e-08	499184	0.690521	3.43822e-06	0.000942246	149.82	30.8615
rs2150344	Fried fish liking	Calculus of kidney and ureter	C	G	158855	4.25e-08	499184	0.0690939	0.000104135	0.000927706	147.506	30.0445
rs2945319	Fried fish liking	Calculus of kidney and ureter	C	T	158855	6.76e-12	499184	0.604761	1.03954e-08	0.00148028	235.496	47.1207
rs601338	Fried fish liking	Calculus of kidney and ureter	A	G	158855	1.64e-15	499184	0.338946	9.75866e-11	0.00192703	306.705	63.5081
rs79288427	Fried fish liking	Calculus of kidney and ureter	T	C	158855	1.46e-12	499184	0.14551	5.00606e-08	0.00155285	247.059	50.1282
rs10134477	Fruit liking	Calculus of kidney and ureter	G	C	159418	3.09e-08	499184	0.447452	8.7337e-06	0.000260112	41.4768	30.6553
rs11012726	Fruit liking	Calculus of kidney and ureter	C	T	159418	3.35e-08	499184	0.0156092	0.00029608	0.000255031	40.6664	30.5052
rs1775255	Fruit liking	Calculus of kidney and ureter	T	G	159418	1.18e-14	499184	0.00136389	2.62437e-07	0.00049271	78.5845	59.6593
rs1964272	Fruit liking	Calculus of kidney and ureter	A	G	159418	4.66e-11	499184	0.0388669	2.42449e-06	0.00035624	56.8106	43.3319
rs4929925	Fruit liking	Calculus of kidney and ureter	A	C	159418	1.6e-08	499184	0.40526	6.44498e-06	0.000262207	41.811	31.9482
rs7787699	Fruit liking	Calculus of kidney and ureter	G	A	159418	3.85e-24	499184	0.0106753	3.67141e-14	0.000843934	134.65	102.851
rs8095324	Fruit liking	Calculus of kidney and ureter	G	A	159418	2.91e-09	499184	0.808185	4.42393e-07	0.000291588	46.4973	35.2566
rs862227	Fruit liking	Calculus of kidney and ureter	G	A	159418	4.87e-09	499184	0.781351	7.10262e-07	0.000280829	44.7812	34.253
rs9314096	Fruit liking	Calculus of kidney and ureter	G	A	159418	5.98e-10	499184	0.0500196	9.56416e-06	0.000316444	50.4622	38.3475
rs10249294	F-fruit liking (derived food-liking factor)	Calculus of kidney and ureter	A	G	159218	6.5862e-30	499184	0.0157134	3.24175e-18	0.00808261	1297.36	129.058
rs11059448	F-fruit liking (derived food-liking factor)	Calculus of kidney and ureter	G	A	159218	5.81532e-09	499184	0.539272	1.867e-06	0.0021228	338.701	33.8955
rs13431341	F-fruit liking (derived food-liking factor)	Calculus of kidney and ureter	T	C	159218	4.02339e-08	499184	0.538988	7.53796e-06	0.00188748	301.085	30.1381
rs17023032	F-fruit liking (derived food-liking factor)	Calculus of kidney and ureter	A	C	159218	1.55826e-11	499184	0.0655783	6.86827e-07	0.00284702	454.585	45.4595
rs1775255	F-fruit liking (derived food-liking factor)	Calculus of kidney and ureter	T	G	159218	9.58284e-17	499184	0.00136389	1.50991e-08	0.00432466	691.544	69.0535
rs2410952	F-fruit liking (derived food-liking factor)	Calculus of kidney and ureter	T	C	159218	3.8853e-08	499184	0.704607	4.24627e-06	0.00189172	301.763	30.2059
rs34384674	F-fruit liking (derived food-liking factor)	Calculus of kidney and ureter	A	G	159218	1.54567e-08	499184	0.0322218	0.000107993	0.00200378	319.673	31.995
rs35260863	F-fruit liking (derived food-liking factor)	Calculus of kidney and ureter	C	T	159218	1.44585e-09	499184	0.0412582	2.00489e-05	0.00229255	365.848	36.606
rs4929925	F-fruit liking (derived food-liking factor)	Calculus of kidney and ureter	A	C	159218	5.63289e-15	499184	0.40526	1.6333e-10	0.00382191	610.842	61.0259
rs6775319	F-fruit liking (derived food-liking factor)	Calculus of kidney and ureter	T	A	159218	5.18483e-10	499184	0.0064677	4.68306e-05	0.00241783	385.889	38.6064
rs7798470	F-fruit liking (derived food-liking factor)	Calculus of kidney and ureter	G	C	159218	2.32756e-08	499184	0.603473	4.0643e-06	0.00195399	311.714	31.2001
rs862227	F-fruit liking (derived food-liking factor)	Calculus of kidney and ureter	G	A	159218	8.14787e-10	499184	0.781351	1.87473e-07	0.00236259	377.052	37.7244
rs9759809	F-fruit liking (derived food-liking factor)	Calculus of kidney and ureter	C	A	159218	3.42098e-08	499184	0.895389	2.13474e-06	0.00190719	304.234	30.4528
rs7235891	Fruit juice liking	Calculus of kidney and ureter	C	T	159344	3.0487e-08	499184	0.0058818	0.000525943	0.00386929	618.936	30.6763
rs12495758	Garlic liking	Calculus of kidney and ureter	A	G	159386	8.06e-20	499184	0.0382913	4.6227e-12	0.0023173	370.199	83.1016
rs13009019	Garlic liking	Calculus of kidney and ureter	G	A	159386	3.17e-11	499184	0.0620669	1.15869e-06	0.00123337	196.822	44.0867
rs2222492	Garlic liking	Calculus of kidney and ureter	T	C	159386	2.67e-08	499184	0.121818	4.46105e-05	0.000867107	138.323	30.95
rs2880624	Garlic liking	Calculus of kidney and ureter	T	C	159386	1.15e-12	499184	0.338852	1.0394e-08	0.00142227	227.01	50.6324
rs4739105	Garlic liking	Calculus of kidney and ureter	C	T	159386	3.58e-08	499184	0.397043	1.17918e-05	0.000867507	138.387	30.3737
rs73193539	Garlic liking	Calculus of kidney and ureter	C	T	159386	9.02e-14	499184	0.876835	1.40363e-10	0.00160541	256.288	55.6052
rs8005245	Garlic liking	Calculus of kidney and ureter	C	G	159386	3.82e-71	499184	0.835617	5.18222e-54	0.00894168	1438.02	320.302
rs9687431	Garlic liking	Calculus of kidney and ureter	A	G	159386	1.62e-11	499184	0.178829	1.93373e-07	0.00127125	202.875	45.4161
rs10474277	Gherkins liking	Calculus of kidney and ureter	G	A	156020	2.7e-08	499184	0.337672	1.15439e-05	0.00147924	231.13	30.9261
rs1073242	Gherkins liking	Calculus of kidney and ureter	A	G	156020	4.07e-08	499184	0.850018	2.61841e-06	0.00147999	231.248	30.1294
rs11859365	Gherkins liking	Calculus of kidney and ureter	C	A	156020	2.28e-10	499184	0.133211	1.55691e-06	0.00189621	296.405	40.2372
rs11861627	Gherkins liking	Calculus of kidney and ureter	C	A	156020	5.81e-10	499184	0.963627	7.18664e-08	0.00190693	298.085	38.4006
rs11926783	Gherkins liking	Calculus of kidney and ureter	T	C	156020	1.87e-10	499184	0.360883	3.09768e-07	0.00192176	300.406	40.6269
rs12413585	Gherkins liking	Calculus of kidney and ureter	A	G	156020	3.12e-12	499184	0.560188	6.51434e-09	0.00230499	360.45	48.6415
rs12957223	Gherkins liking	Calculus of kidney and ureter	C	T	156020	4.31e-11	499184	0.818188	1.66537e-08	0.0020516	320.744	43.4875
rs13045654	Gherkins liking	Calculus of kidney and ureter	A	G	156020	4.57e-09	499184	0.0224626	6.24081e-05	0.00162439	253.847	34.374
rs136561	Gherkins liking	Calculus of kidney and ureter	T	G	156020	1.93e-08	499184	0.887214	1.32385e-06	0.00148658	232.279	31.5854
rs2006810	Gherkins liking	Calculus of kidney and ureter	C	T	156020	1.75e-09	499184	0.728385	3.6509e-07	0.0017132	267.749	36.2597
rs3124417	Gherkins liking	Calculus of kidney and ureter	T	C	156020	3.61e-12	499184	0.710541	3.89751e-09	0.00235143	367.73	48.3594
rs35539176	Gherkins liking	Calculus of kidney and ureter	C	G	156020	7.85e-09	499184	0.352126	4.55383e-06	0.00159311	248.951	33.3223
rs41271151	Gherkins liking	Calculus of kidney and ureter	G	C	156020	2.87e-08	499184	0.275357	1.61164e-05	0.00149372	233.396	30.8147
rs504675	Gherkins liking	Calculus of kidney and ureter	T	C	156020	6.67e-30	499184	0.276806	6.02492e-21	0.00610841	958.879	129.206
rs67937375	Gherkins liking	Calculus of kidney and ureter	A	G	156020	3.21e-11	499184	0.423005	6.54723e-08	0.00208228	325.552	44.0694
rs71328455	Gherkins liking	Calculus of kidney and ureter	C	T	156020	1.08e-09	499184	0.285208	1.56338e-06	0.00177282	277.083	37.2137
rs7496293	Gherkins liking	Calculus of kidney and ureter	T	C	156020	4.12e-08	499184	0.522497	7.58256e-06	0.00143603	224.369	30.1011
rs7815300	Gherkins liking	Calculus of kidney and ureter	G	A	156020	1.64e-09	499184	0.741015	3.32534e-07	0.00170283	266.126	36.3911
rs9257133	Gherkins liking	Calculus of kidney and ureter	T	C	156020	1.28e-16	499184	0.0572295	2.99199e-10	0.00327008	511.865	68.5661
rs12430440	Globe artichoke liking	Calculus of kidney and ureter	A	G	115868	3.76e-24	499184	0.365001	2.25775e-18	0.00532904	620.763	102.889
rs187580	Globe artichoke liking	Calculus of kidney and ureter	G	T	115868	5.4e-09	499184	0.237147	2.09678e-06	0.00177106	205.569	34.0537
rs2254388	Globe artichoke liking	Calculus of kidney and ureter	T	C	115868	1.24e-08	499184	0.736346	6.11166e-07	0.00169219	196.399	32.4766
rs2523810	Globe artichoke liking	Calculus of kidney and ureter	T	C	115868	1.35e-12	499184	0.0573126	2.62708e-08	0.00261226	303.465	50.3124
rs2734961	Globe artichoke liking	Calculus of kidney and ureter	T	C	115868	1.35e-10	499184	0.551854	3.20794e-08	0.00246536	286.358	41.2812
rs3802764	Globe artichoke liking	Calculus of kidney and ureter	A	T	115868	9.1e-10	499184	0.25796	4.97714e-07	0.00194692	226.022	37.5225
rs4630591	Globe artichoke liking	Calculus of kidney and ureter	T	C	115868	6.71e-15	499184	0.000234963	5.85316e-08	0.00320036	372.003	60.7238
rs504758	Globe artichoke liking	Calculus of kidney and ureter	G	C	115868	1.2e-11	499184	0.655025	3.26349e-09	0.00238565	277.077	46.0291
rs806374	Globe artichoke liking	Calculus of kidney and ureter	C	T	115868	3.86e-08	499184	0.0562523	3.71404e-05	0.00156292	181.373	30.2316
rs10761661	F-glutamate liking (derived food-liking factor)	Calculus of kidney and ureter	T	C	159473	1.14566e-08	499184	0.271996	9.50383e-06	0.00344488	551.258	32.5769
rs12653379	F-glutamate liking (derived food-liking factor)	Calculus of kidney and ureter	G	A	159473	1.27566e-09	499184	0.160185	4.3603e-06	0.00389676	623.851	36.8501
rs12721051	F-glutamate liking (derived food-liking factor)	Calculus of kidney and ureter	G	C	159473	8.97256e-11	499184	0.92057	2.20848e-08	0.00444487	711.993	42.0334
rs28706835	F-glutamate liking (derived food-liking factor)	Calculus of kidney and ureter	G	A	159473	1.5661e-13	499184	0.188057	7.56338e-09	0.00576161	924.135	54.4854
rs6135558	F-glutamate liking (derived food-liking factor)	Calculus of kidney and ureter	G	A	159473	1.82521e-08	499184	0.159817	2.58186e-05	0.00334921	535.896	31.6722
rs6808550	F-glutamate liking (derived food-liking factor)	Calculus of kidney and ureter	G	A	159473	1.06316e-13	499184	0.127945	1.057e-08	0.00584212	937.123	55.2466
rs838133	F-glutamate liking (derived food-liking factor)	Calculus of kidney and ureter	G	A	159473	1.0217e-24	499184	0.207071	9.26571e-17	0.0111407	1796.64	105.354
rs9537160	F-glutamate liking (derived food-liking factor)	Calculus of kidney and ureter	T	C	159473	2.5648e-09	499184	0.847187	3.55871e-07	0.00375284	600.723	35.4891
rs9829032	F-glutamate liking (derived food-liking factor)	Calculus of kidney and ureter	G	A	159473	2.53737e-08	499184	0.790031	2.37643e-06	0.00328157	525.038	31.0326
rs11035710	Goat cheese liking	Calculus of kidney and ureter	C	T	150875	9.22e-11	499184	0.0999125	1.02669e-06	0.00192968	291.7	42.0039
rs13337331	Goat cheese liking	Calculus of kidney and ureter	T	A	150875	3.68e-08	499184	0.112758	4.88017e-05	0.00139772	211.174	30.3233
rs2243967	Goat cheese liking	Calculus of kidney and ureter	C	T	150875	2.88e-17	499184	0.000601811	8.6215e-09	0.00327568	495.836	71.4892
rs3124426	Goat cheese liking	Calculus of kidney and ureter	T	C	150875	4.31e-14	499184	0.244215	1.38187e-09	0.00260091	393.43	57.0531
rs504675	Goat cheese liking	Calculus of kidney and ureter	T	C	150875	1.98e-12	499184	0.276806	1.67464e-08	0.00226615	342.677	49.5253
rs6059574	Goat cheese liking	Calculus of kidney and ureter	G	C	150875	4.66e-08	499184	0.00395239	0.000672769	0.00138343	209.011	29.8663
rs610293	Goat cheese liking	Calculus of kidney and ureter	T	C	150875	2.77e-08	499184	0.280561	1.36118e-05	0.00141909	214.407	30.8859
rs13386862	Grapefruit liking	Calculus of kidney and ureter	A	G	157662	2.31e-09	499184	0.300795	2.56332e-06	0.00148313	234.177	35.7196
rs1726866	Grapefruit liking	Calculus of kidney and ureter	A	G	157662	2.51e-08	499184	0.890326	1.66049e-06	0.00127419	201.145	31.0618
rs17460541	Grapefruit liking	Calculus of kidney and ureter	T	G	157662	5.61e-10	499184	0.0545972	8.00455e-06	0.00158586	250.424	38.4688
rs200330883	Grapefruit liking	Calculus of kidney and ureter	C	T	157662	1.65e-08	499184	0.880746	1.23603e-06	0.00135599	214.075	31.8964
rs2236295	Grapefruit liking	Calculus of kidney and ureter	T	G	157662	1.93e-10	499184	0.651726	9.7657e-08	0.00167302	264.21	40.5664
rs4432147	Grapefruit liking	Calculus of kidney and ureter	A	C	157662	1.36e-08	499184	0.543866	3.22622e-06	0.00132966	209.913	32.2859
rs543760429	Grapefruit liking	Calculus of kidney and ureter	C	T	157662	1.4e-15	499184	0.00811877	1.44656e-08	0.00269746	426.432	63.8355
rs61912110	Grapefruit liking	Calculus of kidney and ureter	C	A	157662	1.08e-60	499184	0.549912	7.41639e-45	0.0112551	1794.67	270.951
rs11190825	Green olives liking	Calculus of kidney and ureter	G	A	156731	2.64e-08	499184	0.27688	1.53813e-05	0.00175915	276.196	30.9698
rs11859365	Green olives liking	Calculus of kidney and ureter	C	A	156731	4.23e-09	499184	0.133211	1.1226e-05	0.00196189	308.089	34.5298
rs11861627	Green olives liking	Calculus of kidney and ureter	C	A	156731	1.96e-11	499184	0.963627	5.47294e-09	0.0026966	423.779	45.0397
rs1234627	Green olives liking	Calculus of kidney and ureter	A	T	156731	2.22e-13	499184	0.53755	1.06413e-09	0.00308108	484.387	53.841
rs12346763	Green olives liking	Calculus of kidney and ureter	T	A	156731	4.79e-08	499184	0.685881	4.98742e-06	0.00181239	284.57	29.8113
rs12523051	Green olives liking	Calculus of kidney and ureter	A	G	156731	3.24e-09	499184	0.103901	1.2444e-05	0.00199799	313.77	35.0505
rs12665383	Green olives liking	Calculus of kidney and ureter	T	C	156731	2.92e-09	499184	0.426246	1.66176e-06	0.00199126	312.712	35.2551
rs12773105	Green olives liking	Calculus of kidney and ureter	T	C	156731	6.76e-09	499184	0.661904	1.27131e-06	0.00191795	301.176	33.6176
rs13124361	Green olives liking	Calculus of kidney and ureter	C	T	156731	5.01e-09	499184	0.941022	4.08062e-07	0.00195111	306.393	34.1968
rs1545717	Green olives liking	Calculus of kidney and ureter	T	C	156731	1.75e-09	499184	0.309192	1.9754e-06	0.00206346	324.073	36.261
rs17342130	Green olives liking	Calculus of kidney and ureter	G	A	156731	3.98e-08	499184	0.864965	2.49229e-06	0.00171669	269.517	30.1738
rs2183271	Green olives liking	Calculus of kidney and ureter	C	T	156731	4.24e-09	499184	0.0166901	7.6357e-05	0.00196814	309.073	34.5221
rs3124417	Green olives liking	Calculus of kidney and ureter	T	C	156731	3.03e-14	499184	0.710541	1.13461e-10	0.00338691	532.631	57.7524
rs3130048	Green olives liking	Calculus of kidney and ureter	C	T	156731	1.28e-10	499184	0.686178	6.11341e-08	0.00234587	368.53	41.401
rs35207189	Green olives liking	Calculus of kidney and ureter	G	T	156731	3.75e-09	499184	0.883673	3.93508e-07	0.00240726	378.198	34.7659
rs35805189	Green olives liking	Calculus of kidney and ureter	T	C	156731	3.01e-08	499184	0.172169	3.08603e-05	0.00175732	275.909	30.7115
rs4739299	Green olives liking	Calculus of kidney and ureter	A	G	156731	4.05e-08	499184	0.236519	2.55426e-05	0.0017154	269.315	30.1322
rs607863	Green olives liking	Calculus of kidney and ureter	C	T	156731	1.16e-08	499184	0.197621	1.35638e-05	0.00185243	290.868	32.5971
rs73195055	Green olives liking	Calculus of kidney and ureter	G	C	156731	3.76e-08	499184	0.716381	3.781e-06	0.00173199	271.924	30.2843
rs73214654	Green olives liking	Calculus of kidney and ureter	T	G	156731	3.65e-09	499184	0.345041	2.78494e-06	0.00198607	311.895	34.8207
rs74696461	Green olives liking	Calculus of kidney and ureter	A	G	156731	2.78e-21	499184	0.724314	5.83569e-16	0.00533608	840.805	89.7776
rs8072297	Green olives liking	Calculus of kidney and ureter	T	A	156731	4.88e-08	499184	5.75281e-05	0.00521416	0.00176613	277.294	29.772
rs9590856	Green olives liking	Calculus of kidney and ureter	T	C	156731	6.12e-09	499184	0.743139	9.01057e-07	0.00193038	303.132	33.8086
rs9645949	Green olives liking	Calculus of kidney and ureter	A	G	156731	1.82e-08	499184	0.214325	1.66938e-05	0.00180186	282.914	31.7063
rs9859487	Green olives liking	Calculus of kidney and ureter	G	A	156731	2.04e-09	499184	0.625371	5.97388e-07	0.00204407	321.022	35.9539
rs16961150	Haddock liking	Calculus of kidney and ureter	G	C	158385	4.19e-08	499184	0.108209	6.62426e-05	0.000747343	118.455	30.0713
rs3105049	Haddock liking	Calculus of kidney and ureter	T	C	158385	1.92e-10	499184	0.710708	7.96144e-08	0.00100585	159.47	40.5798
rs55798953	Haddock liking	Calculus of kidney and ureter	C	G	158385	1.37e-08	499184	0.0946804	3.63412e-05	0.000812375	128.771	32.2762
rs62148582	Haddock liking	Calculus of kidney and ureter	G	A	158385	3.89e-12	499184	0.0929437	1.7458e-07	0.00118757	188.315	48.2065
rs6893570	Haddock liking	Calculus of kidney and ureter	C	A	158385	8.95e-10	499184	0.297774	1.37628e-06	0.000922733	146.28	37.5581
rs1006945	Ham liking	Calculus of kidney and ureter	T	G	158550	8.29e-09	499184	0.550056	2.27203e-06	0.000977829	155.185	33.2205
rs10946808	Ham liking	Calculus of kidney and ureter	G	A	158550	1.17e-09	499184	0.470682	7.42254e-07	0.0010888	172.815	37.0727
rs12133863	Ham liking	Calculus of kidney and ureter	T	C	158550	1.51e-08	499184	0.892276	1.14025e-06	0.000958206	152.067	32.0559
rs283917	Ham liking	Calculus of kidney and ureter	G	A	158550	3.07e-08	499184	0.0803045	7.30576e-05	0.000905757	143.736	30.6741
rs434841	Ham liking	Calculus of kidney and ureter	A	G	158550	1.9e-08	499184	0.00658021	0.000365213	0.00092858	147.361	31.6147
rs6957745	Ham liking	Calculus of kidney and ureter	C	T	158550	2.83e-08	499184	0.907491	1.75007e-06	0.000913123	144.906	30.8347
rs75189942	Ham liking	Calculus of kidney and ureter	T	C	158550	3.48e-08	499184	0.0330453	0.000170527	0.000928121	147.288	30.4311
rs8083301	Ham liking	Calculus of kidney and ureter	T	A	158550	3.16e-10	499184	0.958929	4.87058e-08	0.00119336	189.43	39.5902
rs9747449	Ham liking	Calculus of kidney and ureter	C	T	158550	1.67e-08	499184	0.806539	1.60283e-06	0.000946125	150.148	31.8738
rs116311751	Hard cheese liking	Calculus of kidney and ureter	T	C	159351	4.68e-08	499184	0.346925	1.75136e-05	0.000601825	95.958	29.8562
rs12632128	Hard cheese liking	Calculus of kidney and ureter	T	G	159351	4.92e-09	499184	0.133251	1.32861e-05	0.000679664	108.377	34.2335
rs1434513	Hard cheese liking	Calculus of kidney and ureter	A	G	159351	3.35e-08	499184	0.875105	2.23076e-06	0.000608678	97.0512	30.5063
rs814573	Hard cheese liking	Calculus of kidney and ureter	T	A	159351	1.93e-10	499184	0.917937	3.93188e-08	0.000846579	135.016	40.5594
rs11168988	F-healthy food liking (derived food-liking factor)	Calculus of kidney and ureter	G	A	150899	4.54485e-08	499184	0.0381206	0.000149091	0.00314916	476.699	29.9018
rs11708136	F-healthy food liking (derived food-liking factor)	Calculus of kidney and ureter	T	C	150899	2.50222e-09	499184	0.13196	6.86504e-06	0.00374266	566.876	35.5372
rs206274	F-healthy food liking (derived food-liking factor)	Calculus of kidney and ureter	G	A	150899	3.71044e-08	499184	0.163942	3.29027e-05	0.00319059	482.99	30.2952
rs2854003	F-healthy food liking (derived food-liking factor)	Calculus of kidney and ureter	A	G	150899	7.12713e-09	499184	0.347833	3.84921e-06	0.00352808	534.261	33.4998
rs290703	F-healthy food liking (derived food-liking factor)	Calculus of kidney and ureter	A	G	150899	1.31818e-10	499184	0.336829	2.37635e-07	0.00434761	658.905	41.2814
rs3105049	F-healthy food liking (derived food-liking factor)	Calculus of kidney and ureter	T	C	150899	4.49064e-08	499184	0.710708	3.93556e-06	0.00315161	477.071	29.9251
rs11071754	F-healthy breakfast food liking (derived food-liking factor)	Calculus of kidney and ureter	A	C	143879	4.53804e-08	499184	0.781343	2.77774e-06	0.00259174	373.861	29.9047
rs1788760	F-healthy breakfast food liking (derived food-liking factor)	Calculus of kidney and ureter	G	A	143879	2.26806e-10	499184	0.776521	4.94945e-08	0.0034858	503.283	40.2209
rs206309	F-healthy breakfast food liking (derived food-liking factor)	Calculus of kidney and ureter	A	G	143879	7.00713e-13	499184	0.289532	5.74605e-09	0.00446699	645.582	51.5423
rs3105049	F-healthy breakfast food liking (derived food-liking factor)	Calculus of kidney and ureter	T	C	143879	6.35935e-13	499184	0.710708	7.21945e-10	0.00448349	647.978	51.7327
rs77791627	F-healthy breakfast food liking (derived food-liking factor)	Calculus of kidney and ureter	T	C	143879	5.40401e-10	499184	0.111	2.42268e-06	0.00333888	481.998	38.5256
rs8005245	F-healthy breakfast food liking (derived food-liking factor)	Calculus of kidney and ureter	C	G	143879	8.2515e-11	499184	0.835617	1.85672e-08	0.00365709	528.103	42.1973
rs9265179	F-healthy breakfast food liking (derived food-liking factor)	Calculus of kidney and ureter	C	T	143879	1.86697e-12	499184	0.166467	2.83429e-08	0.0043003	621.388	49.619
rs11624759	Herring liking	Calculus of kidney and ureter	A	C	150609	1.21e-08	499184	0.480088	3.18519e-06	0.00145043	218.763	32.5253
rs11649091	Herring liking	Calculus of kidney and ureter	G	T	150609	4.6e-13	499184	0.000152514	6.15738e-06	0.00234415	353.875	52.3962
rs11859365	Herring liking	Calculus of kidney and ureter	C	A	150609	1.42e-18	499184	0.133211	2.7552e-12	0.00344608	520.799	77.4442
rs12629607	Herring liking	Calculus of kidney and ureter	C	T	150609	3.53e-19	499184	0.0394439	7.06141e-12	0.00357434	540.252	80.1868
rs150236091	Herring liking	Calculus of kidney and ureter	G	A	150609	2.7e-25	499184	0.71728	3.95254e-19	0.00482302	729.9	108.12
rs1632926	Herring liking	Calculus of kidney and ureter	G	A	150609	9.78e-14	499184	0.603419	3.47415e-10	0.00248481	375.162	55.4466
rs1984899	Herring liking	Calculus of kidney and ureter	C	T	150609	4.35e-09	499184	0.561166	1.13601e-06	0.00153934	232.192	34.4771
rs2413052	Herring liking	Calculus of kidney and ureter	C	T	150609	3.7e-09	499184	0.717178	5.86838e-07	0.00155669	234.813	34.7946
rs4350507	Herring liking	Calculus of kidney and ureter	T	A	150609	5.55e-09	499184	0.389516	2.6503e-06	0.00154975	233.765	33.9995
rs500054	Herring liking	Calculus of kidney and ureter	A	G	150609	9.28e-11	499184	0.199109	4.16757e-07	0.00187896	283.517	41.9907
rs55985303	Herring liking	Calculus of kidney and ureter	A	G	150609	3.2e-13	499184	0.215325	7.01398e-09	0.0023672	357.363	53.1099
rs56072903	Herring liking	Calculus of kidney and ureter	C	T	150609	1.25e-13	499184	0.000580056	1.27564e-06	0.00259968	392.551	55.0042
rs6041406	Herring liking	Calculus of kidney and ureter	A	G	150609	2.08e-09	499184	0.384841	1.33543e-06	0.00160657	242.351	35.9193
rs61043970	Herring liking	Calculus of kidney and ureter	G	T	150609	2.59e-11	499184	0.0667806	6.9416e-07	0.00199464	301.007	44.4842
rs62148582	Herring liking	Calculus of kidney and ureter	G	A	150609	4.96e-08	499184	0.0929437	7.15612e-05	0.00132781	200.244	29.7424
rs663859	Herring liking	Calculus of kidney and ureter	T	C	150609	9.32e-10	499184	0.354833	8.64236e-07	0.00166969	251.887	37.4807
rs838133	Herring liking	Calculus of kidney and ureter	G	A	150609	7.14e-10	499184	0.207071	1.62691e-06	0.00179301	270.525	37.9947
rs9862451	Herring liking	Calculus of kidney and ureter	G	C	150609	7.58e-11	499184	0.100051	8.91583e-07	0.00188992	285.174	42.3848
rs1004787	Horseradish liking	Calculus of kidney and ureter	A	G	152847	3.99e-43	499184	0.379291	2.90535e-31	0.00934436	1441.71	189.917
rs111242991	Horseradish liking	Calculus of kidney and ureter	T	C	152847	4.78e-08	499184	0.331855	1.64861e-05	0.00146462	224.188	29.8172
rs1123321	Horseradish liking	Calculus of kidney and ureter	G	C	152847	2.17e-08	499184	0.185659	2.05502e-05	0.00154753	236.899	31.3592
rs11861627	Horseradish liking	Calculus of kidney and ureter	C	A	152847	6.53e-12	499184	0.963627	2.12122e-09	0.00243113	372.492	47.1899
rs12665383	Horseradish liking	Calculus of kidney and ureter	T	C	152847	4.75e-10	499184	0.426246	4.10109e-07	0.00188438	288.562	38.7924
rs13403127	Horseradish liking	Calculus of kidney and ureter	G	A	152847	5.94e-09	499184	0.551888	1.55585e-06	0.00165798	253.835	33.8698
rs1518171	Horseradish liking	Calculus of kidney and ureter	G	A	152847	3.61e-08	499184	0.443709	8.5803e-06	0.00148875	227.887	30.3609
rs17277081	Horseradish liking	Calculus of kidney and ureter	T	C	152847	7.61e-23	499184	0.852519	1.55664e-17	0.00475342	730.007	96.9162
rs184629	Horseradish liking	Calculus of kidney and ureter	C	T	152847	1.75e-09	499184	0.356578	1.418e-06	0.00176739	270.615	36.2634
rs224045	Horseradish liking	Calculus of kidney and ureter	C	T	152847	6.72e-11	499184	0.791693	2.35267e-08	0.00209028	320.158	42.6169
rs28521983	Horseradish liking	Calculus of kidney and ureter	C	T	152847	1.76e-08	499184	0.915466	1.05853e-06	0.00155977	238.776	31.7727
rs4838225	Horseradish liking	Calculus of kidney and ureter	A	C	152847	1.37e-08	499184	0.777091	1.34774e-06	0.00157617	241.29	32.262
rs4885824	Horseradish liking	Calculus of kidney and ureter	C	A	152847	5.05e-15	499184	0.21047	4.30642e-10	0.00300755	461.075	61.2768
rs60758546	Horseradish liking	Calculus of kidney and ureter	T	A	152847	3.08e-08	499184	0.261104	1.69636e-05	0.00152876	234.022	30.6715
rs6981673	Horseradish liking	Calculus of kidney and ureter	A	G	152847	1.02e-08	499184	0.612702	1.86659e-06	0.0016132	246.968	32.8201
rs7096877	Horseradish liking	Calculus of kidney and ureter	A	G	152847	1.17e-08	499184	0.136488	1.9274e-05	0.00161974	247.97	32.5797
rs713598	Horseradish liking	Calculus of kidney and ureter	G	C	152847	5.32e-29	499184	0.520527	2.73259e-21	0.00610097	938.226	125.061
rs726857	Horseradish liking	Calculus of kidney and ureter	A	T	152847	7.04e-11	499184	0.890303	1.71031e-08	0.00209804	321.349	42.5285
rs79641193	Horseradish liking	Calculus of kidney and ureter	G	A	152847	1.22e-14	499184	0.000612294	3.49798e-07	0.0031189	478.2	59.5781
rs838133	Horseradish liking	Calculus of kidney and ureter	G	A	152847	1.64e-11	499184	0.207071	1.26225e-07	0.00235073	360.144	45.3977
rs873328	Horseradish liking	Calculus of kidney and ureter	C	T	152847	6.31e-09	499184	0.168259	1.00626e-05	0.00167161	255.925	33.7494
rs9535301	Horseradish liking	Calculus of kidney and ureter	T	C	152847	3.09e-08	499184	0.339557	1.17395e-05	0.00150084	229.741	30.6608
rs12928404	Ice cream liking	Calculus of kidney and ureter	C	T	159498	2.89e-13	499184	0.169097	1.35291e-08	0.00119119	190.216	53.3114
rs1411350	Ice cream liking	Calculus of kidney and ureter	G	A	159498	1.31e-11	499184	0.105897	3.40698e-07	0.00102153	163.096	45.8602
rs158408	Ice cream liking	Calculus of kidney and ureter	A	G	159498	2.56e-10	499184	0.386001	3.79351e-07	0.000893649	142.661	40.0005
rs2472297	Ice cream liking	Calculus of kidney and ureter	T	C	159498	6.78e-09	499184	0.00949008	0.000162978	0.000746588	119.167	33.6109
rs2638282	Ice cream liking	Calculus of kidney and ureter	A	G	159498	1.92e-25	499184	0.137017	7.00054e-17	0.00242569	387.829	108.784
rs4748734	Ice cream liking	Calculus of kidney and ureter	T	G	159498	9.19e-09	499184	0.58283	2.22159e-06	0.000734791	117.282	33.0223
rs4953152	Ice cream liking	Calculus of kidney and ureter	A	G	159498	7.71e-22	499184	0.55479	6.83004e-16	0.0020566	328.695	92.33
rs9694306	Ice cream liking	Calculus of kidney and ureter	C	T	159498	5.97e-09	499184	0.346475	4.18944e-06	0.000754694	120.462	33.854
rs10128495	F-highly palatable foods liking (derived food-liking factor)	Calculus of kidney and ureter	T	G	158666	3.75201e-09	499184	0.84209	4.73161e-07	0.000218777	34.7196	34.7483
rs12195577	F-highly palatable foods liking (derived food-liking factor)	Calculus of kidney and ureter	C	T	158666	6.21985e-09	499184	0.792292	8.1306e-07	0.000212584	33.7366	33.7647
rs2043539	F-highly palatable foods liking (derived food-liking factor)	Calculus of kidney and ureter	A	G	158666	2.0131e-08	499184	0.329441	1.04088e-05	0.000198211	31.4552	31.4819
rs2470578	F-highly palatable foods liking (derived food-liking factor)	Calculus of kidney and ureter	A	G	158666	7.88613e-10	499184	0.100567	5.41215e-06	0.000237916	37.7576	37.7881
rs2945319	F-highly palatable foods liking (derived food-liking factor)	Calculus of kidney and ureter	C	T	158666	7.09243e-13	499184	0.604761	1.99886e-09	0.000324363	51.4814	51.5185
rs35626515	F-highly palatable foods liking (derived food-liking factor)	Calculus of kidney and ureter	A	C	158666	8.45725e-11	499184	0.139577	8.24108e-07	0.000265373	42.1162	42.1491
rs4649981	F-highly palatable foods liking (derived food-liking factor)	Calculus of kidney and ureter	A	G	158666	6.47263e-11	499184	0.79239	2.68498e-08	0.000268666	42.639	42.6722
rs55873205	F-highly palatable foods liking (derived food-liking factor)	Calculus of kidney and ureter	G	C	158666	7.45093e-10	499184	0.253523	1.57347e-06	0.000238613	37.8683	37.8988
rs6673455	F-highly palatable foods liking (derived food-liking factor)	Calculus of kidney and ureter	C	T	158666	1.58104e-09	499184	0.00530579	0.000100865	0.000229376	36.4021	36.4318
rs6985751	F-highly palatable foods liking (derived food-liking factor)	Calculus of kidney and ureter	G	A	158666	3.98181e-11	499184	0.380552	1.02366e-07	0.000274651	43.5892	43.6228
rs73288458	F-highly palatable foods liking (derived food-liking factor)	Calculus of kidney and ureter	G	C	158666	3.48866e-08	499184	0.510675	7.43419e-06	0.000191493	30.3888	30.4147
rs7587672	F-highly palatable foods liking (derived food-liking factor)	Calculus of kidney and ureter	C	G	158666	1.62595e-08	499184	0.380558	7.15905e-06	0.000200823	31.8697	31.8967
rs76395182	F-highly palatable foods liking (derived food-liking factor)	Calculus of kidney and ureter	G	T	158666	1.05293e-10	499184	0.499739	1.19115e-07	0.000262675	41.688	41.7206
rs7712317	F-highly palatable foods liking (derived food-liking factor)	Calculus of kidney and ureter	C	T	158666	1.21718e-08	499184	0.497391	3.66611e-06	0.000204365	32.432	32.4593
rs77735344	F-highly palatable foods liking (derived food-liking factor)	Calculus of kidney and ureter	T	A	158666	4.51181e-08	499184	0.967252	2.09339e-06	0.000188352	29.8903	29.916
rs814573	F-highly palatable foods liking (derived food-liking factor)	Calculus of kidney and ureter	T	A	158666	7.59889e-23	499184	0.917937	1.59834e-17	0.000609573	96.7762	96.8183
rs9397584	F-highly palatable foods liking (derived food-liking factor)	Calculus of kidney and ureter	T	C	158666	9.3129e-09	499184	0.818358	1.01059e-06	0.000207641	32.952	32.9796
rs10098073	Jam liking	Calculus of kidney and ureter	A	C	159573	9.93e-10	499184	0.101915	6.32759e-06	0.000902736	144.181	37.3548
rs2081194	Jam liking	Calculus of kidney and ureter	C	G	159573	2.05e-10	499184	0.699114	9.03327e-08	0.00101215	161.673	40.439
rs3734563	Jam liking	Calculus of kidney and ureter	G	A	159573	3.54e-09	499184	0.823276	4.89069e-07	0.000834018	133.196	34.8741
rs7823808	Jam liking	Calculus of kidney and ureter	T	C	159573	2.5e-08	499184	0.299715	1.41304e-05	0.000754196	120.439	31.0726
rs11862576	Ketchup liking	Calculus of kidney and ureter	T	G	159380	5.23e-10	499184	0.664723	2.03276e-07	0.00141127	225.243	38.6093
rs157592	Ketchup liking	Calculus of kidney and ureter	C	A	159380	2.16e-08	499184	0.903738	1.46337e-06	0.00120878	192.886	31.3643
rs200743	Ketchup liking	Calculus of kidney and ureter	T	G	159380	7.49e-09	499184	0.405895	3.77317e-06	0.0012212	194.87	33.413
rs2271342	Ketchup liking	Calculus of kidney and ureter	T	C	159380	6.52e-18	499184	0.705247	2.41908e-13	0.00272891	436.118	74.4075
rs2519074	Ketchup liking	Calculus of kidney and ureter	A	G	159380	4.57e-08	499184	0.781772	3.76108e-06	0.00113008	180.314	29.8992
rs4092286	Ketchup liking	Calculus of kidney and ureter	A	T	159380	6.79e-09	499184	0.833258	7.68173e-07	0.00125286	199.93	33.6055
rs4730115	Ketchup liking	Calculus of kidney and ureter	C	T	159380	1.91e-09	499184	0.108779	8.95669e-06	0.00132467	211.403	36.0872
rs55688819	Ketchup liking	Calculus of kidney and ureter	T	C	159380	4.32e-08	499184	0.591758	6.61464e-06	0.00109556	174.8	30.0138
rs6079439	Ketchup liking	Calculus of kidney and ureter	G	A	159380	1.44e-08	499184	0.781239	1.5834e-06	0.00117728	187.853	32.1587
rs9322742	Ketchup liking	Calculus of kidney and ureter	G	T	159380	6.74e-09	499184	0.107588	2.07797e-05	0.00123085	196.412	33.6201
rs116309362	Kiwi liking	Calculus of kidney and ureter	C	T	157218	7.27e-20	499184	0.111409	6.97151e-13	0.00238618	376.044	83.3128
rs1375566	Kiwi liking	Calculus of kidney and ureter	A	G	157218	4.95e-10	499184	0.0654877	6.05448e-06	0.00100377	157.968	38.716
rs6965087	Kiwi liking	Calculus of kidney and ureter	T	C	157218	1.32e-15	499184	0.0102922	1.07397e-08	0.00164416	258.914	63.9698
rs10772373	Lager liking	Calculus of kidney and ureter	A	C	156958	1.12e-08	499184	0.184575	1.45334e-05	0.00132958	208.964	32.6606
rs1229984	Lager liking	Calculus of kidney and ureter	C	T	156958	4.79e-09	499184	0.0174421	7.99037e-05	0.00137424	215.992	34.2899
rs17652520	Lager liking	Calculus of kidney and ureter	A	G	156958	8.4e-10	499184	0.000754362	0.000210275	0.00153746	241.686	37.683
rs2234233	Lager liking	Calculus of kidney and ureter	A	G	156958	2.6e-12	499184	0.911835	1.44089e-09	0.00198313	311.882	48.9954
rs2489033	Lager liking	Calculus of kidney and ureter	G	A	156958	9.94e-10	499184	0.462015	6.66984e-07	0.00154484	242.847	37.3513
rs281379	Lager liking	Calculus of kidney and ureter	A	G	156958	4.2e-11	499184	0.104646	6.99129e-07	0.00177023	278.342	43.5422
rs41851	Lager liking	Calculus of kidney and ureter	G	T	156958	5.73e-09	499184	0.318401	4.36618e-06	0.00138052	216.981	33.9384
rs76084961	Lager liking	Calculus of kidney and ureter	G	T	156958	1.92e-14	499184	0.0645803	7.65882e-09	0.00241103	379.341	58.6554
rs7752448	Lager liking	Calculus of kidney and ureter	G	A	156958	3.95e-08	499184	0.225582	2.67854e-05	0.00122639	192.726	30.1843
rs9611859	Lager liking	Calculus of kidney and ureter	A	G	156958	1.02e-08	499184	0.00896685	0.000200406	0.00145108	228.086	32.8191
rs11170018	Lamb liking	Calculus of kidney and ureter	A	G	158453	8.12e-09	499184	0.456076	3.18868e-06	0.00128279	203.521	33.2566
rs3909727	Lamb liking	Calculus of kidney and ureter	G	A	158453	2.94e-10	499184	0.442421	3.14273e-07	0.00153549	243.674	39.7355
rs4400143	Lamb liking	Calculus of kidney and ureter	T	C	158453	2.52e-12	499184	0.445933	1.01638e-08	0.00189952	301.554	49.0605
rs669948	Lamb liking	Calculus of kidney and ureter	A	G	158453	1.73e-12	499184	0.644781	3.16542e-09	0.0019336	306.975	49.8187
rs7042475	Lamb liking	Calculus of kidney and ureter	G	A	158453	4.86e-10	499184	0.317055	8.15226e-07	0.00148514	235.672	38.7445
rs76395182	Lamb liking	Calculus of kidney and ureter	G	T	158453	2.61e-10	499184	0.499739	2.26269e-07	0.00157399	249.794	39.9662
rs10119226	F-acquired taste liking (derived food-liking factor)	Calculus of kidney and ureter	C	G	156639	9.84916e-10	499184	0.2661	1.68022e-06	0.00161547	253.452	37.3545
rs10124367	F-acquired taste liking (derived food-liking factor)	Calculus of kidney and ureter	T	C	156639	2.18047e-08	499184	0.170872	2.51244e-05	0.00135479	212.498	31.3268
rs10160758	F-acquired taste liking (derived food-liking factor)	Calculus of kidney and ureter	C	T	156639	3.95239e-09	499184	0.0158588	7.61176e-05	0.00149838	235.054	34.647
rs10195287	F-acquired taste liking (derived food-liking factor)	Calculus of kidney and ureter	T	C	156639	1.32473e-09	499184	0.677364	3.63262e-07	0.00159048	249.525	36.7766
rs10839921	F-acquired taste liking (derived food-liking factor)	Calculus of kidney and ureter	T	C	156639	1.89138e-08	499184	0.594753	3.41026e-06	0.00136674	214.374	31.603
rs11012794	F-acquired taste liking (derived food-liking factor)	Calculus of kidney and ureter	G	A	156639	5.69554e-09	499184	0.00840988	0.000148024	0.00146763	230.223	33.936
rs1123321	F-acquired taste liking (derived food-liking factor)	Calculus of kidney and ureter	G	C	156639	2.75134e-09	499184	0.185659	5.61659e-06	0.00152889	239.847	35.3524
rs11638106	F-acquired taste liking (derived food-liking factor)	Calculus of kidney and ureter	T	C	156639	2.44541e-08	499184	0.730555	2.63702e-06	0.00134517	210.986	31.1042
rs11790555	F-acquired taste liking (derived food-liking factor)	Calculus of kidney and ureter	C	T	156639	1.14816e-09	499184	0.230026	2.31225e-06	0.00160254	251.42	37.0555
rs12455474	F-acquired taste liking (derived food-liking factor)	Calculus of kidney and ureter	G	T	156639	5.1037e-09	499184	0.553837	1.51822e-06	0.00147686	231.674	34.1495
rs13262595	F-acquired taste liking (derived food-liking factor)	Calculus of kidney and ureter	G	A	156639	2.44519e-09	499184	0.100196	1.07959e-05	0.00153882	241.408	35.5821
rs138799955	F-acquired taste liking (derived food-liking factor)	Calculus of kidney and ureter	G	A	156639	5.08298e-10	499184	0.32213	7.83395e-07	0.00167129	262.224	38.6451
rs1391438	F-acquired taste liking (derived food-liking factor)	Calculus of kidney and ureter	C	T	156639	2.07087e-08	499184	0.648398	3.04333e-06	0.00135912	213.179	31.4269
rs1937522	F-acquired taste liking (derived food-liking factor)	Calculus of kidney and ureter	G	A	156639	1.26756e-08	499184	0.309292	7.91494e-06	0.00140036	219.656	32.3804
rs2236295	F-acquired taste liking (derived food-liking factor)	Calculus of kidney and ureter	T	G	156639	1.05747e-14	499184	0.651726	6.80793e-11	0.00258557	406.046	59.7861
rs3105049	F-acquired taste liking (derived food-liking factor)	Calculus of kidney and ureter	T	C	156639	1.90065e-24	499184	0.710708	2.77632e-18	0.00450305	708.534	104.124
rs34388845	F-acquired taste liking (derived food-liking factor)	Calculus of kidney and ureter	G	A	156639	3.67218e-11	499184	0.0956357	7.12009e-07	0.00189341	297.14	43.7812
rs4684095	F-acquired taste liking (derived food-liking factor)	Calculus of kidney and ureter	C	T	156639	3.59331e-08	499184	0.817529	2.67879e-06	0.00131287	205.914	30.3574
rs4858697	F-acquired taste liking (derived food-liking factor)	Calculus of kidney and ureter	G	A	156639	1.10853e-11	499184	0.867298	5.11545e-09	0.00199484	313.09	46.1266
rs504675	F-acquired taste liking (derived food-liking factor)	Calculus of kidney and ureter	T	C	156639	1.92136e-12	499184	0.276806	2.0204e-08	0.00214344	336.463	49.5627
rs511450	F-acquired taste liking (derived food-liking factor)	Calculus of kidney and ureter	A	G	156639	3.61158e-09	499184	0.196715	6.26525e-06	0.00150598	236.247	34.8226
rs55804009	F-acquired taste liking (derived food-liking factor)	Calculus of kidney and ureter	A	C	156639	4.56766e-10	499184	0.413435	4.69811e-07	0.00168031	263.642	38.8538
rs6791295	F-acquired taste liking (derived food-liking factor)	Calculus of kidney and ureter	G	A	156639	7.07573e-09	499184	0.707882	1.13096e-06	0.00144938	227.355	33.5139
rs6841352	F-acquired taste liking (derived food-liking factor)	Calculus of kidney and ureter	T	G	156639	4.69681e-09	499184	0.247715	5.48595e-06	0.00148386	232.772	34.3112
rs7610856	F-acquired taste liking (derived food-liking factor)	Calculus of kidney and ureter	A	C	156639	3.56188e-11	499184	0.365919	9.58011e-08	0.00189599	297.546	43.8409
rs7652683	F-acquired taste liking (derived food-liking factor)	Calculus of kidney and ureter	C	T	156639	8.91749e-21	499184	0.0406022	8.40964e-13	0.00377929	594.222	87.3883
rs7655455	F-acquired taste liking (derived food-liking factor)	Calculus of kidney and ureter	T	C	156639	7.81791e-12	499184	0.47124	1.94622e-08	0.00202443	317.744	46.8109
rs786272	F-acquired taste liking (derived food-liking factor)	Calculus of kidney and ureter	A	G	156639	6.8319e-09	499184	0.127976	1.61976e-05	0.00145233	227.819	33.5821
rs7991820	F-acquired taste liking (derived food-liking factor)	Calculus of kidney and ureter	C	A	156639	2.13385e-08	499184	0.46165	5.99864e-06	0.00135661	212.784	31.3688
rs80028338	F-acquired taste liking (derived food-liking factor)	Calculus of kidney and ureter	C	A	156639	7.3862e-18	499184	0.000862105	4.06243e-09	0.00320506	503.646	74.1106
rs814573	F-acquired taste liking (derived food-liking factor)	Calculus of kidney and ureter	T	A	156639	6.99415e-12	499184	0.917937	2.98621e-09	0.00203387	319.228	47.0291
rs838133	F-acquired taste liking (derived food-liking factor)	Calculus of kidney and ureter	G	A	156639	1.12791e-10	499184	0.207071	5.46281e-07	0.00179848	282.216	41.5861
rs922234	F-acquired taste liking (derived food-liking factor)	Calculus of kidney and ureter	G	C	156639	2.56744e-13	499184	0.167131	1.15196e-08	0.00231433	363.35	53.5141
rs9817162	F-acquired taste liking (derived food-liking factor)	Calculus of kidney and ureter	T	C	156639	5.18072e-10	499184	0.680287	1.79567e-07	0.00166968	261.971	38.608
rs11209839	Lemon liking	Calculus of kidney and ureter	C	T	159451	2.28e-08	499184	0.0157076	0.000234088	0.000713716	113.883	31.2642
rs12637791	Lemon liking	Calculus of kidney and ureter	G	T	159451	8.44e-09	499184	0.0378103	6.53167e-05	0.000757217	120.829	33.1812
rs12980837	Lemon liking	Calculus of kidney and ureter	T	A	159451	5.58e-09	499184	0.21724	7.89653e-06	0.000790754	126.185	33.9862
rs6964833	Lemon liking	Calculus of kidney and ureter	C	T	159451	4.87e-08	499184	0.130906	6.13361e-05	0.00067594	107.851	29.7819
rs786272	Lemon liking	Calculus of kidney and ureter	A	G	159451	1.73e-08	499184	0.127976	3.17965e-05	0.000727874	116.143	31.7997
rs1572198	F-lentils/beans liking (derived food-liking factor)	Calculus of kidney and ureter	T	C	159108	1.93e-09	499184	0.416574	1.36605e-06	0.000815387	129.839	36.0642
rs2287922	F-lentils/beans liking (derived food-liking factor)	Calculus of kidney and ureter	A	G	159108	6.26e-10	499184	0.303205	1.06167e-06	0.000853137	135.855	38.2587
rs142816576	Liver liking	Calculus of kidney and ureter	C	G	158306	4.73e-08	499184	0.00816921	0.000537241	0.00163886	259.864	29.8364
rs2280406	Liver liking	Calculus of kidney and ureter	A	G	158306	2.11e-13	499184	0.0112585	2.5342e-07	0.00276727	439.285	53.9362
rs2732611	Liver liking	Calculus of kidney and ureter	C	A	158306	4.99e-08	499184	0.000535316	0.00227492	0.00164675	261.118	29.7288
rs3013326	Liver liking	Calculus of kidney and ureter	G	C	158306	4.54e-08	499184	0.803348	3.43033e-06	0.00155237	246.129	29.9127
rs3909727	Liver liking	Calculus of kidney and ureter	G	A	158306	1.07e-09	499184	0.442421	7.8558e-07	0.00192248	304.923	37.2224
rs6041372	Liver liking	Calculus of kidney and ureter	C	T	158306	2.74e-08	499184	0.308519	1.39869e-05	0.0016419	260.347	30.9044
rs62148565	Liver liking	Calculus of kidney and ureter	G	T	158306	4.37e-09	499184	0.924835	4.00208e-07	0.00182947	290.143	34.465
rs66632973	Liver liking	Calculus of kidney and ureter	T	A	158306	3.35e-13	499184	0.0560648	6.41867e-08	0.00337472	536.041	53.0189
rs814573	Liver liking	Calculus of kidney and ureter	T	A	158306	8.64e-11	499184	0.917937	2.08669e-08	0.00229838	364.681	42.1276
rs838145	Liver liking	Calculus of kidney and ureter	A	G	158306	6.36e-24	499184	0.449291	3.74855e-17	0.00528156	840.531	101.83
rs9876127	Liver liking	Calculus of kidney and ureter	G	T	158306	1.59e-08	499184	0.689674	2.24942e-06	0.00163422	259.128	31.9572
rs10898126	F-low caloric food liking (derived food-liking factor)	Calculus of kidney and ureter	T	G	154998	1.5135e-08	499184	0.327456	7.91739e-06	0.00278752	433.263	32.0359
rs224111	F-low caloric food liking (derived food-liking factor)	Calculus of kidney and ureter	A	G	154998	3.57659e-08	499184	0.714231	3.56449e-06	0.00264226	410.626	30.3665
rs4364183	F-low caloric food liking (derived food-liking factor)	Calculus of kidney and ureter	A	G	154998	2.04026e-11	499184	0.00794365	5.04152e-06	0.00390962	608.355	44.9317
rs4486206	F-low caloric food liking (derived food-liking factor)	Calculus of kidney and ureter	G	A	154998	3.66178e-08	499184	0.87791	2.18916e-06	0.00263829	410.007	30.3208
rs933738	F-low caloric food liking (derived food-liking factor)	Calculus of kidney and ureter	G	A	154998	4.23895e-09	499184	0.86784	4.40726e-07	0.00300287	466.836	34.5108
rs9537116	F-low caloric food liking (derived food-liking factor)	Calculus of kidney and ureter	A	G	154998	4.43441e-15	499184	0.799247	1.74379e-11	0.00535099	833.847	61.4969
rs11767283	Mackerel liking	Calculus of kidney and ureter	G	A	156695	3.53e-08	499184	0.571231	5.80329e-06	0.00127965	200.768	30.4031
rs11859365	Mackerel liking	Calculus of kidney and ureter	C	A	156695	1.45e-17	499184	0.133211	1.92379e-11	0.00301745	474.245	72.8507
rs2110529	Mackerel liking	Calculus of kidney and ureter	C	T	156695	7.19e-12	499184	0.234695	6.68699e-08	0.00195874	307.523	46.9941
rs2413045	Mackerel liking	Calculus of kidney and ureter	G	A	156695	1.84e-09	499184	0.0327258	2.64161e-05	0.00150118	235.578	36.1636
rs2859972	Mackerel liking	Calculus of kidney and ureter	G	T	156695	2.31e-09	499184	0.238277	3.52755e-06	0.00148079	232.373	35.7203
rs35866622	Mackerel liking	Calculus of kidney and ureter	T	C	156695	6.38e-14	499184	0.406749	8.27722e-10	0.00235327	369.611	56.291
rs4486067	Mackerel liking	Calculus of kidney and ureter	C	T	156695	1.88e-14	499184	0.0431956	1.22984e-08	0.00243779	382.918	58.703
rs4528931	Mackerel liking	Calculus of kidney and ureter	G	C	156695	4.57e-08	499184	0.0403432	0.00016451	0.00124296	195.005	29.8994
rs56072903	Mackerel liking	Calculus of kidney and ureter	C	T	156695	1.56e-08	499184	0.000580056	0.00114231	0.00140764	220.879	31.9972
rs59660104	Mackerel liking	Calculus of kidney and ureter	G	C	156695	2.81e-08	499184	0.151229	3.40959e-05	0.00137831	216.269	30.8539
rs61043970	Mackerel liking	Calculus of kidney and ureter	G	T	156695	2.12e-13	499184	0.0667806	3.58153e-08	0.00225307	353.838	53.9305
rs62171962	Mackerel liking	Calculus of kidney and ureter	T	C	156695	2.15e-13	499184	0.2137	6.75134e-09	0.00223713	351.329	53.9041
rs726610	Mackerel liking	Calculus of kidney and ureter	T	C	156695	4.05e-16	499184	0.0407493	1.05588e-09	0.00275019	432.124	66.2584
rs10091592	Marzipan liking	Calculus of kidney and ureter	C	T	159348	2.52e-08	499184	0.683598	3.29837e-06	0.00153493	244.961	31.0563
rs11084735	Marzipan liking	Calculus of kidney and ureter	G	A	159348	6.03e-09	499184	0.439724	2.80769e-06	0.00161893	258.388	33.8391
rs13239071	Marzipan liking	Calculus of kidney and ureter	A	G	159348	2.24e-09	499184	0.104996	1.03142e-05	0.00170088	271.491	35.783
rs1566201	Marzipan liking	Calculus of kidney and ureter	A	G	159348	2.42e-09	499184	0.253028	3.5937e-06	0.00171253	273.353	35.6175
rs195514	Marzipan liking	Calculus of kidney and ureter	C	T	159348	4.91e-08	499184	0.95238	2.35509e-06	0.00141563	225.895	29.7626
rs6141724	Marzipan liking	Calculus of kidney and ureter	G	T	159348	3.77e-08	499184	0.176764	3.68261e-05	0.00146697	234.1	30.2829
rs7386735	Marzipan liking	Calculus of kidney and ureter	C	T	159348	1.62e-11	499184	0.514542	2.91322e-08	0.00220757	352.546	45.4171
rs1069571	Mayonnaise liking	Calculus of kidney and ureter	G	A	159361	1.52e-08	499184	0.549379	3.59298e-06	0.00101882	162.524	32.0422
rs12698842	Mayonnaise liking	Calculus of kidney and ureter	T	G	159361	3.26e-08	499184	0.023723	0.000215379	0.000954914	152.32	30.5596
rs2157992	Mayonnaise liking	Calculus of kidney and ureter	G	A	159361	3.29e-08	499184	0.350022	1.3484e-05	0.000961482	153.368	30.5473
rs35779991	Mayonnaise liking	Calculus of kidney and ureter	C	T	159361	7.43e-10	499184	0.216155	2.00539e-06	0.00120488	192.239	37.9228
rs6435043	Mayonnaise liking	Calculus of kidney and ureter	G	C	159361	1.12e-08	499184	0.000825182	0.000868527	0.00102835	164.046	32.6552
rs710361	Mayonnaise liking	Calculus of kidney and ureter	T	C	159361	3.57e-08	499184	0.884355	2.27455e-06	0.000969763	154.691	30.3836
rs7724361	Mayonnaise liking	Calculus of kidney and ureter	G	A	159361	6.71e-11	499184	0.0139406	7.67581e-06	0.00133632	213.239	42.6193
rs814573	Mayonnaise liking	Calculus of kidney and ureter	T	A	159361	2.63e-10	499184	0.917937	4.97976e-08	0.00132903	212.075	39.95
rs838133	Mayonnaise liking	Calculus of kidney and ureter	G	A	159361	2.29e-19	499184	0.207071	5.32799e-13	0.00268897	429.667	81.0462
rs1006945	F-meat liking (derived food-liking factor)	Calculus of kidney and ureter	T	G	158509	1.96769e-08	499184	0.550056	4.26445e-06	0.00226409	359.687	31.5262
rs11911432	F-meat liking (derived food-liking factor)	Calculus of kidney and ureter	G	T	158509	1.69153e-08	499184	0.186692	1.99033e-05	0.00228518	363.046	31.8199
rs2733481	F-meat liking (derived food-liking factor)	Calculus of kidney and ureter	A	G	158509	3.86534e-09	499184	0.220381	5.9144e-06	0.00249133	395.878	34.6904
rs61880662	F-meat liking (derived food-liking factor)	Calculus of kidney and ureter	G	A	158509	4.08735e-08	499184	0.000915588	0.00161806	0.00216221	343.467	30.1076
rs72614026	F-meat liking (derived food-liking factor)	Calculus of kidney and ureter	C	T	158509	1.36613e-08	499184	0.230296	1.31716e-05	0.00231499	367.792	32.2349
rs75189942	F-meat liking (derived food-liking factor)	Calculus of kidney and ureter	T	C	158509	3.00671e-08	499184	0.0330453	0.000156331	0.00220498	350.277	30.7032
rs76395182	F-meat liking (derived food-liking factor)	Calculus of kidney and ureter	G	T	158509	2.83568e-11	499184	0.499739	4.59978e-08	0.00318053	505.744	44.2872
rs8083301	F-meat liking (derived food-liking factor)	Calculus of kidney and ureter	T	A	158509	6.44423e-10	499184	0.958929	8.42445e-08	0.00274209	435.834	38.1821
rs9393688	F-meat liking (derived food-liking factor)	Calculus of kidney and ureter	T	A	158509	2.55887e-09	499184	0.540893	1.00869e-06	0.00254901	405.068	35.4936
rs10275706	Melon liking	Calculus of kidney and ureter	A	G	159441	7.14e-09	499184	0.891921	6.60611e-07	0.000609499	97.2372	33.5101
rs80202633	Melon liking	Calculus of kidney and ureter	T	A	159441	3.57e-08	499184	0.487672	8.31317e-06	0.000566923	90.4409	30.3811
rs10801821	Milk chocolate liking	Calculus of kidney and ureter	G	T	159434	2.24e-08	499184	0.0912032	5.37052e-05	0.00101145	161.42	31.2931
rs182549	Milk chocolate liking	Calculus of kidney and ureter	T	C	159434	4.48e-12	499184	0.000704644	1.30223e-05	0.00153451	245.026	47.9239
rs2287922	Milk chocolate liking	Calculus of kidney and ureter	A	G	159434	7.78e-19	499184	0.303205	5.5326e-13	0.00250215	399.923	78.6079
rs2472297	Milk chocolate liking	Calculus of kidney and ureter	T	C	159434	8.96e-09	499184	0.00949008	0.000191685	0.00104996	167.574	33.0654
rs9869182	Milk chocolate liking	Calculus of kidney and ureter	C	T	159434	4.52e-11	499184	0.294584	1.8006e-07	0.00139638	222.939	43.3917
rs10128495	Milky sweets liking	Calculus of kidney and ureter	T	G	159393	4.4361e-09	499184	0.84209	5.44993e-07	0.00278698	445.46	34.4223
rs182549	Milky sweets liking	Calculus of kidney and ureter	T	C	159393	6.7228e-09	499184	0.000704644	0.000722849	0.00272149	434.964	33.6134
rs2418768	Milky sweets liking	Calculus of kidney and ureter	T	C	159393	2.96503e-09	499184	0.658917	7.4798e-07	0.00285049	455.64	35.2067
rs2472297	Milky sweets liking	Calculus of kidney and ureter	T	C	159393	1.91319e-09	499184	0.00949008	7.75694e-05	0.00291959	466.718	36.0602
rs3088215	Milky sweets liking	Calculus of kidney and ureter	C	A	159393	7.46464e-14	499184	0.308432	1.85224e-09	0.0045293	725.213	55.9419
rs4547160	Milky sweets liking	Calculus of kidney and ureter	G	T	159393	5.69236e-10	499184	0.090153	5.04717e-06	0.00311099	497.41	38.4241
rs4908963	Milky sweets liking	Calculus of kidney and ureter	C	T	159393	7.26371e-09	499184	0.238398	8.34782e-06	0.0027093	433.011	33.4629
rs4953152	Milky sweets liking	Calculus of kidney and ureter	A	G	159393	5.09366e-17	499184	0.55479	2.40712e-12	0.0056918	912.414	70.3
rs838133	Milky sweets liking	Calculus of kidney and ureter	G	A	159393	7.76564e-21	499184	0.207071	5.07552e-14	0.0070975	1139.36	87.6619
rs9694306	Milky sweets liking	Calculus of kidney and ureter	C	T	159393	4.63412e-11	499184	0.346475	1.38528e-07	0.00350786	561.088	43.3259
rs11859365	Mushroom liking	Calculus of kidney and ureter	C	A	159454	3.98e-08	499184	0.133211	5.28099e-05	0.000598389	95.4715	30.1696
rs11885856	Mushroom liking	Calculus of kidney and ureter	A	C	159454	4.67e-09	499184	0.8759	5.05488e-07	0.000687704	109.731	34.3352
rs2073398	Mushroom liking	Calculus of kidney and ureter	G	C	159454	9.57e-23	499184	0.000114755	2.91281e-11	0.00199475	318.702	96.444
rs3807688	Mushroom liking	Calculus of kidney and ureter	G	A	159454	1.44e-08	499184	0.0706269	5.19969e-05	0.00064113	102.295	32.1489
rs4347883	Mushroom liking	Calculus of kidney and ureter	C	T	159454	6.19e-09	499184	0.358828	4.05697e-06	0.000674616	107.641	33.7837
rs838133	Mushroom liking	Calculus of kidney and ureter	G	A	159454	2.49e-14	499184	0.207071	1.78131e-09	0.00122289	195.231	58.1342
rs10043587	F-oily fish liking (derived food-liking factor)	Calculus of kidney and ureter	G	A	158547	3.48521e-10	499184	0.187519	1.43734e-06	0.00331881	527.932	39.3819
rs10219331	F-oily fish liking (derived food-liking factor)	Calculus of kidney and ureter	T	C	158547	4.30078e-08	499184	0.233863	2.81804e-05	0.00252892	401.964	30.0089
rs16961150	F-oily fish liking (derived food-liking factor)	Calculus of kidney and ureter	G	C	158547	3.65165e-12	499184	0.108209	1.39609e-07	0.00407063	648.015	48.3031
rs1724417	F-oily fish liking (derived food-liking factor)	Calculus of kidney and ureter	G	A	158547	4.7665e-09	499184	0.00249701	0.00029905	0.00288907	459.375	34.2825
rs2110529	F-oily fish liking (derived food-liking factor)	Calculus of kidney and ureter	C	T	158547	9.82624e-14	499184	0.234695	3.6234e-09	0.00466882	743.69	55.4015
rs3105049	F-oily fish liking (derived food-liking factor)	Calculus of kidney and ureter	T	C	158547	4.01759e-13	499184	0.710708	8.36224e-10	0.00443564	706.382	52.6345
rs3106840	F-oily fish liking (derived food-liking factor)	Calculus of kidney and ureter	A	G	158547	9.89743e-10	499184	0.995896	1.03161e-07	0.00314716	500.541	37.345
rs55865909	F-oily fish liking (derived food-liking factor)	Calculus of kidney and ureter	A	G	158547	4.94926e-08	499184	0.344569	1.81571e-05	0.00250597	398.308	29.7366
rs62171962	F-oily fish liking (derived food-liking factor)	Calculus of kidney and ureter	T	C	158547	1.29189e-09	499184	0.2137	2.9261e-06	0.00310338	493.556	36.8255
rs6800021	F-oily fish liking (derived food-liking factor)	Calculus of kidney and ureter	A	G	158547	1.00281e-09	499184	0.028108	2.19852e-05	0.003145	500.197	37.3194
rs967168	F-oily fish liking (derived food-liking factor)	Calculus of kidney and ureter	A	C	158547	2.85822e-09	499184	0.0484831	2.60554e-05	0.00297298	472.756	35.2781
rs2186120	Onion liking	Calculus of kidney and ureter	A	G	159518	2.85e-08	499184	0.781648	2.64819e-06	0.000565166	90.204	30.8213
rs6771804	Onion liking	Calculus of kidney and ureter	T	A	159518	3.5e-12	499184	0.610302	6.39468e-09	0.000875665	139.805	48.4143
rs6808550	Onion liking	Calculus of kidney and ureter	G	A	159518	4.07e-09	499184	0.127945	1.23377e-05	0.000631452	100.79	34.6028
rs7511986	Onion liking	Calculus of kidney and ureter	A	G	159518	4e-47	499184	0.0458163	5.22656e-31	0.00377351	604.215	208.336
rs838133	Onion liking	Calculus of kidney and ureter	G	A	159518	8.4e-11	499184	0.207071	4.83722e-07	0.000809307	129.202	42.1801
rs6566233	Orange juice liking	Calculus of kidney and ureter	C	T	159473	9.27e-09	499184	0.00581902	0.000268515	0.000876052	139.827	33.001
rs12374488	Oranges liking	Calculus of kidney and ureter	G	A	159458	2.69e-08	499184	0.0323244	0.000151263	0.000574644	91.6831	30.9379
rs12639564	Oranges liking	Calculus of kidney and ureter	G	A	159458	1.78e-18	499184	0.0655617	1.67692e-11	0.00142917	228.215	76.982
rs34302035	Oranges liking	Calculus of kidney and ureter	C	G	159458	2.53e-09	499184	0.536267	1.03724e-06	0.000659778	105.275	35.5261
rs55894341	Oranges liking	Calculus of kidney and ureter	A	G	159458	5.08e-09	499184	0.868578	5.5153e-07	0.000634179	101.188	34.1716
rs7141417	Oranges liking	Calculus of kidney and ureter	T	G	159458	3.17e-08	499184	0.728831	3.37744e-06	0.000573356	91.4775	30.6176
rs1267070	Pasta liking	Calculus of kidney and ureter	C	T	159413	2.33e-08	499184	0.127225	3.88487e-05	0.000603559	96.2721	31.2231
rs2374424	Pears liking	Calculus of kidney and ureter	G	A	159468	4.32e-08	499184	0.358844	1.57617e-05	0.000598627	95.5179	30.0141
rs2504701	Pears liking	Calculus of kidney and ureter	A	G	159468	1.23e-09	499184	0.00194984	0.000163988	0.000741878	118.392	36.9703
rs4073513	Pears liking	Calculus of kidney and ureter	G	A	159468	1.83e-08	499184	0.715484	2.34025e-06	0.000632042	100.853	31.6943
rs4953148	Pears liking	Calculus of kidney and ureter	T	A	159468	1.06e-08	499184	0.277231	8.66515e-06	0.000660613	105.415	32.7608
rs13250449	Pizza liking	Calculus of kidney and ureter	A	G	159347	8.62e-10	499184	0.274285	1.56415e-06	0.00094886	151.34	37.6302
rs281377	Pizza liking	Calculus of kidney and ureter	T	C	159347	5.42e-14	499184	0.185265	3.67616e-09	0.00142098	226.748	56.6007
rs3791203	Pizza liking	Calculus of kidney and ureter	T	C	159347	1.44e-09	499184	0.9901	1.40818e-07	0.000918084	146.426	36.6453
rs11012722	Plain yoghurt liking	Calculus of kidney and ureter	G	A	158675	3.2e-10	499184	0.00234115	6.75225e-05	0.00130895	207.966	39.5708
rs1144168	Plain yoghurt liking	Calculus of kidney and ureter	A	G	158675	3.43e-08	499184	0.525971	6.93611e-06	0.00101142	160.648	30.4555
rs55894341	Plain yoghurt liking	Calculus of kidney and ureter	A	G	158675	6.91e-10	499184	0.868578	1.20602e-07	0.00126113	200.361	38.0609
rs61443537	Plain yoghurt liking	Calculus of kidney and ureter	T	C	158675	1.8e-11	499184	0.219671	1.48509e-07	0.00149143	237.003	45.2162
rs7542974	Plain yoghurt liking	Calculus of kidney and ureter	A	G	158675	4.71e-09	499184	0.220438	6.75653e-06	0.00114436	181.788	34.3209
rs9474019	Plain yoghurt liking	Calculus of kidney and ureter	T	C	158675	3.91e-09	499184	0.366184	2.78202e-06	0.00116446	184.984	34.686
rs10249294	Plum liking	Calculus of kidney and ureter	A	G	159369	2.37e-29	499184	0.0157134	7.30791e-18	0.00226835	362.322	126.69
rs2316901	Plum liking	Calculus of kidney and ureter	A	G	159369	3.26e-12	499184	0.39927	1.58617e-08	0.000872551	139.177	48.5591
rs281313	Plum liking	Calculus of kidney and ureter	G	A	159369	4.43e-08	499184	0.0871967	8.70283e-05	0.000541353	86.3205	29.963
rs35260863	Plum liking	Calculus of kidney and ureter	C	T	159369	5.91e-13	499184	0.0412582	1.37983e-07	0.00094155	150.193	51.9012
rs10867637	Pollock liking	Calculus of kidney and ureter	G	A	130936	1.11e-08	499184	0.52822	1.58284e-06	0.00131686	172.649	32.6809
rs3105049	Pollock liking	Calculus of kidney and ureter	T	C	130936	6.09e-09	499184	0.710708	5.53267e-07	0.0013665	179.166	33.8204
rs4976198	Pollock liking	Calculus of kidney and ureter	G	A	130936	3.36e-08	499184	0.217085	1.34457e-05	0.00122962	161.198	30.5008
rs1006945	Pork chop liking	Calculus of kidney and ureter	T	G	158434	3.21e-09	499184	0.550056	1.13665e-06	0.00126926	201.347	35.0752
rs1620977	Pork chop liking	Calculus of kidney and ureter	G	A	158434	1.8e-08	499184	0.108219	3.80072e-05	0.00115059	182.501	31.7318
rs2893843	Pork chop liking	Calculus of kidney and ureter	G	A	158434	2.97e-09	499184	0.0626037	2.08185e-05	0.00129097	204.795	35.2131
rs4908972	Pork chop liking	Calculus of kidney and ureter	C	T	158434	7.41e-11	499184	0.20454	4.37842e-07	0.00154619	245.346	42.423
rs62250717	Pork chop liking	Calculus of kidney and ureter	G	C	158434	1.27e-10	499184	0.485567	1.41314e-07	0.00149323	236.929	41.403
rs6425817	Pork chop liking	Calculus of kidney and ureter	G	A	158434	1.31e-09	499184	0.903116	1.70583e-07	0.0013355	211.868	36.849
rs8083301	Pork chop liking	Calculus of kidney and ureter	T	A	158434	3.57e-08	499184	0.958929	1.78252e-06	0.00112567	178.544	30.3788
rs9747449	Pork chop liking	Calculus of kidney and ureter	C	T	158434	6.14e-09	499184	0.806539	7.61184e-07	0.0012335	195.668	33.8026
rs10460644	Porridge liking	Calculus of kidney and ureter	A	G	159122	5.46e-10	499184	0.199695	1.80558e-06	0.00125463	199.887	38.5231
rs10789340	Porridge liking	Calculus of kidney and ureter	G	A	159122	1.38e-09	499184	0.154458	4.68749e-06	0.00118455	188.71	36.7455
rs1593062	Porridge liking	Calculus of kidney and ureter	C	T	159122	4.64e-09	499184	0.399026	2.75087e-06	0.00113062	180.109	34.3471
rs206307	Porridge liking	Calculus of kidney and ureter	A	T	159122	4.59e-14	499184	0.286279	1.4864e-09	0.00183598	292.678	56.9327
rs4881868	Porridge liking	Calculus of kidney and ureter	C	G	159122	2.33e-08	499184	0.765607	2.37244e-06	0.00102341	163.012	31.2197
rs7356565	Porridge liking	Calculus of kidney and ureter	A	G	159122	4.17e-08	499184	0.171283	4.07088e-05	0.000983064	156.579	30.0836
rs8005245	Porridge liking	Calculus of kidney and ureter	C	G	159122	1.88e-10	499184	0.835617	5.09897e-08	0.00131489	209.5	40.6225
rs9954833	Porridge liking	Calculus of kidney and ureter	T	C	159122	1.05e-08	499184	0.699071	1.62418e-06	0.00105726	168.409	32.7788
rs663640	Potatoes liking	Calculus of kidney and ureter	T	C	159579	2.56e-09	499184	0.363958	2.13605e-06	0.000483703	77.2252	35.5077
rs7256200	Potatoes liking	Calculus of kidney and ureter	T	G	159579	4.65e-08	499184	0.875428	2.86827e-06	0.000409208	65.3269	29.8675
rs11859365	Prawns liking	Calculus of kidney and ureter	C	A	157990	1.82e-12	499184	0.133211	6.36376e-08	0.00218989	346.735	49.7095
rs1363220	Prawns liking	Calculus of kidney and ureter	G	A	157990	2.04e-09	499184	0.546215	8.24163e-07	0.00160719	254.326	35.9499
rs1724417	Prawns liking	Calculus of kidney and ureter	G	A	157990	6.7e-09	499184	0.00249701	0.000354773	0.00171865	271.994	33.632
rs1848797	Prawns liking	Calculus of kidney and ureter	G	A	157990	5.99e-11	499184	0.390905	1.2645e-07	0.00188189	297.877	42.846
rs233803	Prawns liking	Calculus of kidney and ureter	T	C	157990	2.71e-08	499184	0.810934	2.25769e-06	0.00140942	222.985	30.9205
rs2526389	Prawns liking	Calculus of kidney and ureter	T	C	157990	1.37e-08	499184	0.0281261	0.000107117	0.00142617	225.639	32.2645
rs3105049	Prawns liking	Calculus of kidney and ureter	T	C	157990	3.85e-12	499184	0.710708	4.3503e-09	0.0021441	339.47	48.2264
rs35074855	Prawns liking	Calculus of kidney and ureter	G	C	157990	5.64e-28	499184	0.000596733	3.33212e-15	0.00602166	957.114	120.377
rs35511257	Prawns liking	Calculus of kidney and ureter	C	G	157990	3.84e-24	499184	0.509352	1.68571e-17	0.00521076	827.549	102.835
rs3909725	Prawns liking	Calculus of kidney and ureter	A	G	157990	1.64e-09	499184	0.496525	8.48326e-07	0.00160924	254.651	36.3899
rs62148582	Prawns liking	Calculus of kidney and ureter	G	A	157990	2.84e-11	499184	0.0929437	6.44942e-07	0.00195756	309.877	44.3065
rs624565	Prawns liking	Calculus of kidney and ureter	T	C	157990	8.81e-09	499184	0.259723	8.15021e-06	0.00145676	230.486	33.0968
rs6910879	Prawns liking	Calculus of kidney and ureter	G	A	157990	9.69e-22	499184	0.558984	7.24945e-16	0.00448617	711.954	91.8682
rs715280	Prawns liking	Calculus of kidney and ureter	A	G	157990	1.15e-09	499184	0.388003	1.03129e-06	0.00163517	258.761	37.1067
rs7713430	Prawns liking	Calculus of kidney and ureter	T	G	157990	2.72e-10	499184	0.117386	2.1773e-06	0.00176848	279.893	39.8851
rs7869624	Prawns liking	Calculus of kidney and ureter	T	C	157990	9.04e-11	499184	0.299875	2.71503e-07	0.00185745	294.002	42.0377
rs910011	Prawns liking	Calculus of kidney and ureter	G	A	157990	7.61e-09	499184	0.706622	1.2284e-06	0.00150664	238.391	33.3846
rs920990	Prawns liking	Calculus of kidney and ureter	T	C	157990	2.94e-09	499184	0.831918	3.98716e-07	0.00160179	253.47	35.2407
rs11070592	Raw carrot liking	Calculus of kidney and ureter	A	G	159303	6.4e-10	499184	0.0921849	5.27796e-06	0.000907434	144.686	38.2087
rs12005972	Raw carrot liking	Calculus of kidney and ureter	G	A	159303	8.76e-09	499184	0.00385452	0.000332924	0.000772922	123.223	33.1073
rs17410557	Raw carrot liking	Calculus of kidney and ureter	C	T	159303	1.67e-08	499184	0.693228	2.33753e-06	0.000746449	118.999	31.8795
rs224111	Raw carrot liking	Calculus of kidney and ureter	A	G	159303	8.27e-10	499184	0.714231	2.38674e-07	0.000885523	141.19	37.7102
rs2380937	Raw carrot liking	Calculus of kidney and ureter	C	T	159303	2.22e-08	499184	0.209872	2.08982e-05	0.000735906	117.317	31.3111
rs2952186	Raw carrot liking	Calculus of kidney and ureter	T	C	159303	1.06e-08	499184	0.0582653	5.09209e-05	0.000780945	124.503	32.7538
rs34662493	Raw carrot liking	Calculus of kidney and ureter	G	A	159303	2.46e-08	499184	0.204369	2.32323e-05	0.000744313	118.658	31.1028
rs3777755	Raw carrot liking	Calculus of kidney and ureter	T	C	159303	2.9e-09	499184	0.751516	5.31221e-07	0.000825366	131.59	35.2673
rs4992979	Raw carrot liking	Calculus of kidney and ureter	T	C	159303	2.07e-08	499184	0.704615	2.6566e-06	0.000741253	118.17	31.4445
rs6969732	Raw carrot liking	Calculus of kidney and ureter	T	C	159303	1.3e-08	499184	0.379357	6.1295e-06	0.000759067	121.012	32.3797
rs7810024	Raw carrot liking	Calculus of kidney and ureter	A	G	159303	3.73e-08	499184	0.109908	6.16676e-05	0.000710814	113.314	30.3013
rs10789907	Red meat liking	Calculus of kidney and ureter	C	A	158624	2.53e-08	499184	0.323195	1.24961e-05	0.00104077	165.261	31.0488
rs2991927	Red meat liking	Calculus of kidney and ureter	G	A	158624	3.87e-08	499184	0.877567	2.4298e-06	0.00098557	156.487	30.2317
rs62250717	Red meat liking	Calculus of kidney and ureter	G	C	158624	3.63e-08	499184	0.485567	8.33509e-06	0.000989202	157.065	30.3487
rs7531118	Red meat liking	Calculus of kidney and ureter	C	T	158624	5.95e-12	499184	0.097481	2.20341e-07	0.00156651	248.873	47.3667
rs9393688	Red meat liking	Calculus of kidney and ureter	T	A	158624	1.27e-08	499184	0.540893	3.16994e-06	0.00106861	169.687	32.4182
rs10246939	Red wine liking	Calculus of kidney and ureter	C	T	158425	3.27e-16	499184	0.881887	1.90738e-12	0.00317531	504.645	66.6806
rs10426176	Red wine liking	Calculus of kidney and ureter	G	A	158425	2.22e-09	499184	0.875109	2.82333e-07	0.00170269	270.206	35.7893
rs1229984	Red wine liking	Calculus of kidney and ureter	C	T	158425	3.5e-30	499184	0.0174421	1.57846e-18	0.00613272	977.559	130.479
rs3887138	Red wine liking	Calculus of kidney and ureter	T	G	158425	2.02e-08	499184	0.0541078	8.03447e-05	0.00152003	241.174	31.4862
rs62244888	Red wine liking	Calculus of kidney and ureter	C	T	158425	1.76e-09	499184	0.522227	8.14113e-07	0.00172819	274.26	36.2581
rs933828	Red wine liking	Calculus of kidney and ureter	T	A	158425	2.39e-08	499184	0.430579	7.56959e-06	0.00149288	236.86	31.1675
rs8083301	Roast chicken liking	Calculus of kidney and ureter	T	A	158556	1.93e-13	499184	0.958929	1.73561e-10	0.00135729	215.496	54.1176
rs142175605	Salad dressing liking	Calculus of kidney and ureter	A	G	159310	3.78e-08	499184	0.327422	1.64286e-05	0.000902792	143.952	30.2723
rs1724417	Salad dressing liking	Calculus of kidney and ureter	G	A	159310	1.46e-09	499184	0.00249701	0.000156465	0.00126129	201.188	36.6089
rs34725238	Salad dressing liking	Calculus of kidney and ureter	G	A	159310	1.98e-08	499184	0.94266	1.21503e-06	0.000954397	152.188	31.5269
rs4368773	Salad dressing liking	Calculus of kidney and ureter	A	C	159310	2.58e-09	499184	0.407266	1.75588e-06	0.00106451	169.765	35.498
rs7741058	Salad dressing liking	Calculus of kidney and ureter	A	T	159310	2.47e-11	499184	0.225663	1.81842e-07	0.0013279	211.826	44.5785
rs79859923	Salad dressing liking	Calculus of kidney and ureter	T	C	159310	4.02e-09	499184	0.431645	2.17316e-06	0.00104951	167.371	34.6291
rs2944822	Salad leaves liking	Calculus of kidney and ureter	T	C	159482	2.06e-08	499184	0.0128431	0.00025393	0.000526478	84.0069	31.4578
rs34662493	Salad leaves liking	Calculus of kidney and ureter	G	A	159482	1.66e-09	499184	0.204369	3.74277e-06	0.000622927	99.4063	36.3671
rs62519822	Salad leaves liking	Calculus of kidney and ureter	A	G	159482	1.81e-08	499184	0.0318354	0.000119845	0.000531493	84.8076	31.7172
rs6978335	Salad leaves liking	Calculus of kidney and ureter	A	G	159482	2.03e-09	499184	0.0557815	1.8766e-05	0.000600548	95.833	35.9605
rs1017679	F-salad vegetables liking (derived food-liking factor)	Calculus of kidney and ureter	T	C	159432	3.17707e-08	499184	0.985346	1.5369e-06	0.00191905	306.544	30.5963
rs10760399	F-salad vegetables liking (derived food-liking factor)	Calculus of kidney and ureter	G	C	159432	1.50829e-08	499184	0.442709	5.35865e-06	0.00200977	321.064	32.0426
rs13135092	F-salad vegetables liking (derived food-liking factor)	Calculus of kidney and ureter	G	A	159432	6.59024e-09	499184	0.228313	8.29497e-06	0.00211072	337.225	33.6521
rs34662493	F-salad vegetables liking (derived food-liking factor)	Calculus of kidney and ureter	G	A	159432	3.19862e-09	499184	0.204369	5.89351e-06	0.00219897	351.355	35.059
rs4486206	F-salad vegetables liking (derived food-liking factor)	Calculus of kidney and ureter	G	A	159432	9.03539e-12	499184	0.87791	4.55958e-09	0.00291827	466.623	46.5272
rs4532156	F-salad vegetables liking (derived food-liking factor)	Calculus of kidney and ureter	C	T	159432	8.55734e-12	499184	0.00613225	4.29692e-06	0.00292495	467.695	46.6338
rs4728071	F-salad vegetables liking (derived food-liking factor)	Calculus of kidney and ureter	C	T	159432	4.84018e-09	499184	0.3901	2.98044e-06	0.00214839	343.256	34.2526
rs62462026	F-salad vegetables liking (derived food-liking factor)	Calculus of kidney and ureter	G	A	159432	2.39753e-08	499184	0.116886	4.37436e-05	0.00195332	312.028	31.1426
rs7619139	F-salad vegetables liking (derived food-liking factor)	Calculus of kidney and ureter	A	T	159432	1.34238e-13	499184	0.186	6.91492e-09	0.00343642	549.759	54.7883
rs9537137	F-salad vegetables liking (derived food-liking factor)	Calculus of kidney and ureter	A	G	159432	3.97685e-11	499184	0.767519	2.08883e-08	0.00273625	437.439	43.6252
rs13262595	Salami liking	Calculus of kidney and ureter	G	A	154673	1.96e-09	499184	0.100196	8.78222e-06	0.00146636	227.137	36.033
rs136561	Salami liking	Calculus of kidney and ureter	T	G	154673	1.12e-09	499184	0.887214	1.47156e-07	0.00150945	233.822	37.1457
rs1385782	Salami liking	Calculus of kidney and ureter	A	C	154673	3.75e-10	499184	0.287323	7.1551e-07	0.00159932	247.764	39.2614
rs1888371	Salami liking	Calculus of kidney and ureter	A	G	154673	8.57e-10	499184	0.847773	1.38391e-07	0.00154066	238.662	37.645
rs2696429	Salami liking	Calculus of kidney and ureter	A	G	154673	2.07e-16	499184	0.00131489	1.91042e-08	0.00284481	441.265	67.5825
rs35924948	Salami liking	Calculus of kidney and ureter	C	G	154673	1.02e-08	499184	0.599873	2.03255e-06	0.00137718	213.303	32.8182
rs42850	Salami liking	Calculus of kidney and ureter	A	G	154673	4.89e-13	499184	0.752367	7.09571e-10	0.00213424	330.811	52.2816
rs504675	Salami liking	Calculus of kidney and ureter	T	C	154673	8.58e-11	499184	0.276806	2.71051e-07	0.00172066	266.595	42.1361
rs62244886	Salami liking	Calculus of kidney and ureter	G	C	154673	2.73e-08	499184	0.459298	6.87431e-06	0.00126219	195.472	30.908
rs9929436	Salami liking	Calculus of kidney and ureter	C	G	154673	3.34e-08	499184	0.405707	9.77764e-06	0.00126156	195.374	30.5144
rs10043587	Salmon liking	Calculus of kidney and ureter	G	A	158673	2.41e-09	499184	0.187519	5.321e-06	0.00101197	160.732	35.6239
rs10738399	Salmon liking	Calculus of kidney and ureter	T	C	158673	2.74e-08	499184	0.325961	1.30102e-05	0.000878497	139.515	30.9038
rs11625899	Salmon liking	Calculus of kidney and ureter	T	C	158673	2.18e-09	499184	0.315723	2.34573e-06	0.00101643	161.442	35.8277
rs11859365	Salmon liking	Calculus of kidney and ureter	C	A	158673	1.07e-08	499184	0.133211	2.17183e-05	0.000924838	146.881	32.737
rs1533224	Salmon liking	Calculus of kidney and ureter	A	C	158673	4.11e-08	499184	0.348228	1.56748e-05	0.000864124	137.23	30.1089
rs160266	Salmon liking	Calculus of kidney and ureter	T	C	158673	3.22e-08	499184	0.241675	2.21596e-05	0.000870678	138.272	30.5804
rs1724417	Salmon liking	Calculus of kidney and ureter	G	A	158673	1.65e-09	499184	0.00249701	0.000163941	0.00119167	189.31	36.3809
rs3105047	Salmon liking	Calculus of kidney and ureter	A	C	158673	7.05e-15	499184	0.7119	4.10434e-11	0.00171389	272.411	60.6172
rs3106840	Salmon liking	Calculus of kidney and ureter	A	G	158673	1.43e-08	499184	0.995896	7.88776e-07	0.000917216	145.669	32.1714
rs4841470	Salmon liking	Calculus of kidney and ureter	C	T	158673	1.32e-08	499184	0.831207	1.23835e-06	0.000978331	155.385	32.3466
rs62148585	Salmon liking	Calculus of kidney and ureter	A	G	158673	1.12e-09	499184	0.156579	3.96966e-06	0.00105789	168.035	37.1436
rs967168	Salmon liking	Calculus of kidney and ureter	A	C	158673	1.37e-10	499184	0.0484831	3.73786e-06	0.00117521	186.691	41.2504
rs10502967	F-salty food liking (derived food-liking factor)	Calculus of kidney and ureter	T	C	156509	7.77272e-10	499184	0.645489	2.73802e-07	0.00281576	441.929	37.8164
rs2049603	F-salty food liking (derived food-liking factor)	Calculus of kidney and ureter	A	G	156509	7.47241e-11	499184	0.243442	3.20828e-07	0.00315639	495.561	42.3912
rs4655848	F-salty food liking (derived food-liking factor)	Calculus of kidney and ureter	T	C	156509	5.19357e-09	499184	0.168355	9.72835e-06	0.00254019	398.57	34.1155
rs543760429	F-salty food liking (derived food-liking factor)	Calculus of kidney and ureter	C	T	156509	2.86796e-14	499184	0.00811877	9.23498e-08	0.00430542	676.741	57.823
rs72697076	F-salty food liking (derived food-liking factor)	Calculus of kidney and ureter	A	C	156509	1.60195e-09	499184	0.766057	3.07077e-07	0.00271075	425.404	36.4062
rs750090	F-salty food liking (derived food-liking factor)	Calculus of kidney and ureter	C	T	156509	6.28074e-10	499184	0.805202	1.33246e-07	0.00284672	446.802	38.2322
rs814573	F-salty food liking (derived food-liking factor)	Calculus of kidney and ureter	T	A	156509	3.58305e-11	499184	0.917937	1.02917e-08	0.00326347	512.427	43.8293
rs9876378	F-salty food liking (derived food-liking factor)	Calculus of kidney and ureter	A	G	156509	9.24853e-09	499184	0.976546	5.81593e-07	0.00245662	385.425	32.9931
rs10246939	Salty food liking	Calculus of kidney and ureter	C	T	159571	1.47e-15	499184	0.881887	6.22084e-12	0.00212356	339.575	63.7081
rs10496076	Salty food liking	Calculus of kidney and ureter	C	T	159571	2.2e-09	499184	0.297579	2.64253e-06	0.00120201	192.034	35.8166
rs11128898	Salty food liking	Calculus of kidney and ureter	T	G	159571	9.88e-12	499184	0.084454	3.80679e-07	0.00154629	247.123	46.3723
rs12563932	Salty food liking	Calculus of kidney and ureter	C	A	159571	2.17e-08	499184	0.860058	1.68576e-06	0.00104789	167.386	31.3599
rs13388416	Salty food liking	Calculus of kidney and ureter	G	A	159571	3.11e-10	499184	0.849695	7.19324e-08	0.00132081	211.039	39.6269
rs2117686	Salty food liking	Calculus of kidney and ureter	C	A	159571	4.72e-09	499184	0.75631	7.54301e-07	0.00115352	184.279	34.3212
rs2594136	Salty food liking	Calculus of kidney and ureter	A	G	159571	1.05e-09	499184	0.367532	1.11692e-06	0.00125013	199.732	37.259
rs2694944	Salty food liking	Calculus of kidney and ureter	T	C	159571	1.42e-08	499184	0.867602	1.19634e-06	0.00109437	174.819	32.1845
rs543760429	Salty food liking	Calculus of kidney and ureter	C	T	159571	2.98e-21	499184	0.00811877	3.97665e-12	0.00308216	493.338	89.6368
rs7591518	Salty food liking	Calculus of kidney and ureter	C	T	159571	1.81e-08	499184	0.247877	1.46698e-05	0.00105956	169.251	31.7171
rs7678319	Salty food liking	Calculus of kidney and ureter	G	A	159571	5.58e-09	499184	0.373177	3.53981e-06	0.00115387	184.335	33.9914
rs7823611	Salty food liking	Calculus of kidney and ureter	C	T	159571	1.93e-08	499184	0.404739	7.38572e-06	0.00106722	170.477	31.5881
rs9870384	Salty food liking	Calculus of kidney and ureter	T	C	159571	4.75e-12	499184	0.534775	1.1043e-08	0.00160411	256.378	47.8203
rs13262595	Salty pretzels liking	Calculus of kidney and ureter	G	A	150683	2.55e-08	499184	0.100196	4.28864e-05	0.0011309	170.597	31.0425
rs136560	Salty pretzels liking	Calculus of kidney and ureter	G	A	150683	8.67e-10	499184	0.909467	1.0349e-07	0.00137205	207.025	37.6181
rs2638281	Salty pretzels liking	Calculus of kidney and ureter	G	A	150683	1.61e-09	499184	0.319544	1.51031e-06	0.00132989	200.655	36.423
rs543760429	Salty pretzels liking	Calculus of kidney and ureter	C	T	150683	2.08e-11	499184	0.00811877	4.24449e-06	0.00168679	254.597	44.9187
rs589085	Salty pretzels liking	Calculus of kidney and ureter	G	T	150683	1.03e-10	499184	0.777055	3.21128e-08	0.00151744	228.997	41.7962
rs11859365	Sardines liking	Calculus of kidney and ureter	C	A	157340	2.81e-20	499184	0.133211	2.61368e-13	0.0036275	572.821	85.2015
rs1307813	Sardines liking	Calculus of kidney and ureter	A	C	157340	7.94e-13	499184	0.508817	3.1588e-09	0.00218924	345.206	51.3239
rs2110529	Sardines liking	Calculus of kidney and ureter	C	T	157340	1.94e-11	499184	0.234695	1.35713e-07	0.00193	304.249	45.0554
rs2413045	Sardines liking	Calculus of kidney and ureter	G	A	157340	1.32e-09	499184	0.0327258	2.16659e-05	0.00157137	247.625	36.8407
rs2546503	Sardines liking	Calculus of kidney and ureter	T	A	157340	4.13e-08	499184	0.0557738	0.000119406	0.00130108	204.976	30.0992
rs3105049	Sardines liking	Calculus of kidney and ureter	T	C	157340	2.34e-19	499184	0.710708	1.77512e-14	0.00347827	549.174	81.0086
rs3741251	Sardines liking	Calculus of kidney and ureter	A	G	157340	4.01e-08	499184	0.466233	9.35279e-06	0.00132118	208.146	30.1567
rs427248	Sardines liking	Calculus of kidney and ureter	T	C	157340	4.12e-11	499184	0.145628	4.57537e-07	0.00187351	295.327	43.5737
rs4814124	Sardines liking	Calculus of kidney and ureter	A	T	157340	6.05e-09	499184	0.418983	2.92387e-06	0.0014481	228.171	33.8326
rs55985303	Sardines liking	Calculus of kidney and ureter	A	G	157340	2.45e-14	499184	0.215325	1.50685e-09	0.00248136	391.383	58.1721
rs57222984	Sardines liking	Calculus of kidney and ureter	G	A	157340	1.94e-08	499184	0.000249379	0.00189124	0.00135085	212.827	31.5793
rs5750184	Sardines liking	Calculus of kidney and ureter	C	G	157340	2.23e-08	499184	0.0142243	0.000234876	0.00133414	210.192	31.3016
rs61043970	Sardines liking	Calculus of kidney and ureter	G	T	157340	4.42e-08	499184	0.0667806	0.000106273	0.00128693	202.743	29.9668
rs6789291	Sardines liking	Calculus of kidney and ureter	C	A	157340	1.56e-09	499184	0.0438733	1.86901e-05	0.00155901	245.674	36.4821
rs12024899	F-sauces liking (derived food-liking factor)	Calculus of kidney and ureter	A	C	158928	1.72652e-08	499184	0.259676	1.32664e-05	0.00303027	483.052	31.7801
rs2043539	F-sauces liking (derived food-liking factor)	Calculus of kidney and ureter	A	G	158928	1.9428e-08	499184	0.329441	1.02145e-05	0.00300841	479.558	31.5509
rs671722	F-sauces liking (derived food-liking factor)	Calculus of kidney and ureter	A	G	158928	6.60064e-09	499184	0.884948	6.33389e-07	0.00320848	511.551	33.6491
rs7330681	F-sauces liking (derived food-liking factor)	Calculus of kidney and ureter	G	A	158928	5.16215e-10	499184	0.853464	1.03191e-07	0.00368198	587.325	38.615
rs814573	F-sauces liking (derived food-liking factor)	Calculus of kidney and ureter	T	A	158928	4.33037e-10	499184	0.917937	7.23947e-08	0.00371468	592.561	38.9579
rs838133	F-sauces liking (derived food-liking factor)	Calculus of kidney and ureter	G	A	158928	2.63369e-13	499184	0.207071	9.04357e-09	0.00509786	814.333	53.464
rs848307	F-sauces liking (derived food-liking factor)	Calculus of kidney and ureter	G	A	158928	2.12367e-08	499184	0.703469	2.71395e-06	0.00299193	476.923	31.3781
rs922234	F-sauces liking (derived food-liking factor)	Calculus of kidney and ureter	G	C	158928	4.94888e-11	499184	0.167131	4.5359e-07	0.00411891	657.309	43.1973
rs146223897	Sausages liking	Calculus of kidney and ureter	G	C	158603	1.74e-08	499184	0.908144	1.20405e-06	0.00112458	178.561	31.7911
rs10168014	F-savoury food liking (derived food-liking factor)	Calculus of kidney and ureter	G	A	157915	3.47777e-08	499184	0.9867	1.59496e-06	0.00202175	319.907	30.4208
rs115003386	F-savoury food liking (derived food-liking factor)	Calculus of kidney and ureter	C	G	157915	1.15888e-08	499184	0.0257318	0.000104653	0.00216356	342.396	32.5546
rs11637716	F-savoury food liking (derived food-liking factor)	Calculus of kidney and ureter	C	T	157915	4.86214e-08	499184	0.487941	1.00778e-05	0.00197856	313.06	29.771
rs11859365	F-savoury food liking (derived food-liking factor)	Calculus of kidney and ureter	C	A	157915	3.57311e-18	499184	0.133211	7.98255e-12	0.00502062	796.823	75.5442
rs12629607	F-savoury food liking (derived food-liking factor)	Calculus of kidney and ureter	C	T	157915	2.76682e-18	499184	0.0394439	4.38048e-11	0.00505418	802.177	76.0492
rs13029813	F-savoury food liking (derived food-liking factor)	Calculus of kidney and ureter	C	T	157915	9.55325e-10	499184	0.0849611	7.23645e-06	0.00248651	393.632	37.414
rs1411112	F-savoury food liking (derived food-liking factor)	Calculus of kidney and ureter	A	G	157915	1.73617e-09	499184	0.158596	5.2057e-06	0.00240911	381.349	36.2494
rs1603460	F-savoury food liking (derived food-liking factor)	Calculus of kidney and ureter	T	G	157915	3.02812e-08	499184	0.435083	8.76178e-06	0.0020396	322.738	30.6894
rs2110529	F-savoury food liking (derived food-liking factor)	Calculus of kidney and ureter	C	T	157915	8.63904e-11	499184	0.234695	3.91609e-07	0.00279844	443.151	42.1075
rs2236295	F-savoury food liking (derived food-liking factor)	Calculus of kidney and ureter	T	G	157915	1.60963e-14	499184	0.651726	9.74557e-11	0.0039184	621.201	58.9594
rs3105049	F-savoury food liking (derived food-liking factor)	Calculus of kidney and ureter	T	C	157915	2.01628e-24	499184	0.710708	3.14691e-18	0.00691223	1099.13	104.007
rs34958196	F-savoury food liking (derived food-liking factor)	Calculus of kidney and ureter	A	G	157915	2.76408e-08	499184	0.927889	1.60384e-06	0.00205137	324.604	30.8665
rs41271151	F-savoury food liking (derived food-liking factor)	Calculus of kidney and ureter	G	C	157915	1.10295e-08	499184	0.275357	8.7708e-06	0.00216995	343.409	32.6508
rs6421143	F-savoury food liking (derived food-liking factor)	Calculus of kidney and ureter	G	A	157915	7.27652e-13	499184	0.163199	2.56158e-08	0.00342055	542.003	51.4682
rs6808550	F-savoury food liking (derived food-liking factor)	Calculus of kidney and ureter	G	A	157915	2.19451e-14	499184	0.127945	3.39678e-09	0.00387787	614.751	58.3495
rs7872912	F-savoury food liking (derived food-liking factor)	Calculus of kidney and ureter	T	C	157915	4.9962e-10	499184	0.291606	9.41794e-07	0.00257057	406.972	38.6787
rs80028338	F-savoury food liking (derived food-liking factor)	Calculus of kidney and ureter	C	A	157915	1.05599e-12	499184	0.000862105	4.77139e-06	0.00337196	534.279	50.7372
rs814573	F-savoury food liking (derived food-liking factor)	Calculus of kidney and ureter	T	A	157915	2.13697e-14	499184	0.917937	3.84597e-11	0.00388135	615.304	58.4018
rs838133	F-savoury food liking (derived food-liking factor)	Calculus of kidney and ureter	G	A	157915	1.20637e-29	499184	0.207071	2.56797e-20	0.00849729	1353.33	127.857
rs921966	F-savoury food liking (derived food-liking factor)	Calculus of kidney and ureter	C	T	157915	3.7128e-10	499184	0.875424	7.28405e-08	0.00260909	413.087	39.2583
rs56131196	Savoury biscuit liking	Calculus of kidney and ureter	A	G	159272	2.06e-08	499184	0.87912	1.52568e-06	0.000575554	91.7212	31.4489
rs58568715	Savoury biscuit liking	Calculus of kidney and ureter	G	A	159272	2.31e-08	499184	0.642526	3.52576e-06	0.000576559	91.8816	31.2327
rs12024497	F-savour/caloric food liking (derived food-liking factor)	Calculus of kidney and ureter	G	T	158684	9.22901e-09	499184	0.138295	1.90552e-05	0.00218337	347.22	32.9972
rs12682352	F-savour/caloric food liking (derived food-liking factor)	Calculus of kidney and ureter	C	T	158684	2.73619e-15	499184	0.805802	1.35675e-11	0.00413206	658.404	62.4477
rs2447097	F-savour/caloric food liking (derived food-liking factor)	Calculus of kidney and ureter	G	T	158684	7.18228e-11	499184	0.261219	2.98102e-07	0.00281009	447.166	42.4687
rs35626515	F-savour/caloric food liking (derived food-liking factor)	Calculus of kidney and ureter	A	C	158684	4.44921e-08	499184	0.139577	5.32526e-05	0.00198128	315.018	29.9431
rs4350094	F-savour/caloric food liking (derived food-liking factor)	Calculus of kidney and ureter	T	C	158684	8.57896e-09	499184	0.589177	2.04277e-06	0.00219277	348.718	33.1392
rs4649981	F-savour/caloric food liking (derived food-liking factor)	Calculus of kidney and ureter	A	G	158684	1.68013e-11	499184	0.79239	9.80376e-09	0.00299823	477.195	45.312
rs61779135	F-savour/caloric food liking (derived food-liking factor)	Calculus of kidney and ureter	A	G	158684	2.62904e-09	499184	0.00717761	0.000111008	0.00234507	372.995	35.4409
rs73288458	F-savour/caloric food liking (derived food-liking factor)	Calculus of kidney and ureter	G	C	158684	2.75741e-08	499184	0.510675	6.2814e-06	0.00204269	324.802	30.8711
rs7587672	F-savour/caloric food liking (derived food-liking factor)	Calculus of kidney and ureter	C	G	158684	9.8183e-10	499184	0.380558	9.90589e-07	0.0024721	393.249	37.3607
rs76395182	F-savour/caloric food liking (derived food-liking factor)	Calculus of kidney and ureter	G	T	158684	2.77551e-09	499184	0.499739	1.25735e-06	0.00233808	371.881	35.3353
rs9393688	F-savour/caloric food liking (derived food-liking factor)	Calculus of kidney and ureter	T	A	158684	2.30173e-09	499184	0.540893	9.38198e-07	0.00236221	375.727	35.6999
rs11031140	F-seafood liking (derived food-liking factor)	Calculus of kidney and ureter	A	G	156740	4.32541e-08	499184	0.2961	1.98022e-05	0.00147773	231.96	29.9978
rs11859365	F-seafood liking (derived food-liking factor)	Calculus of kidney and ureter	C	A	156740	7.6562e-20	499184	0.133211	5.21621e-13	0.00409543	644.551	83.1369
rs12538685	F-seafood liking (derived food-liking factor)	Calculus of kidney and ureter	T	G	156740	7.84744e-10	499184	0.524968	4.36361e-07	0.00186196	292.386	37.7977
rs1319815	F-seafood liking (derived food-liking factor)	Calculus of kidney and ureter	G	C	156740	2.15278e-08	499184	0.552492	4.34625e-06	0.00154442	242.445	31.3516
rs1402940	F-seafood liking (derived food-liking factor)	Calculus of kidney and ureter	T	G	156740	2.21239e-08	499184	0.989954	1.09255e-06	0.00154181	242.034	31.2986
rs140382641	F-seafood liking (derived food-liking factor)	Calculus of kidney and ureter	T	C	156740	3.43885e-15	499184	0.343065	1.50354e-10	0.00305408	480.158	61.9976
rs1724417	F-seafood liking (derived food-liking factor)	Calculus of kidney and ureter	G	A	156740	1.72997e-11	499184	0.00249701	1.13226e-05	0.00222931	350.199	45.2548
rs1848797	F-seafood liking (derived food-liking factor)	Calculus of kidney and ureter	G	A	156740	1.03369e-13	499184	0.390905	1.29802e-09	0.00272424	428.16	55.3019
rs2110529	F-seafood liking (derived food-liking factor)	Calculus of kidney and ureter	C	T	156740	8.2119e-15	499184	0.234695	5.94036e-10	0.00296966	466.846	60.2838
rs2526389	F-seafood liking (derived food-liking factor)	Calculus of kidney and ureter	T	C	156740	5.96674e-10	499184	0.0281261	1.50692e-05	0.0018883	296.529	38.3323
rs3105049	F-seafood liking (derived food-liking factor)	Calculus of kidney and ureter	T	C	156740	3.81695e-21	499184	0.710708	8.21483e-16	0.00438755	690.728	89.0668
rs35511257	F-seafood liking (derived food-liking factor)	Calculus of kidney and ureter	C	G	156740	2.63896e-21	499184	0.509352	1.96742e-15	0.00442351	696.415	89.797
rs3731769	F-seafood liking (derived food-liking factor)	Calculus of kidney and ureter	T	G	156740	1.8167e-09	499184	0.172262	4.68343e-06	0.00178134	279.702	36.161
rs3909727	F-seafood liking (derived food-liking factor)	Calculus of kidney and ureter	G	A	156740	1.03026e-10	499184	0.442421	1.42545e-07	0.00205731	323.124	41.7632
rs4552632	F-seafood liking (derived food-liking factor)	Calculus of kidney and ureter	A	G	156740	6.66183e-12	499184	0.101929	2.11666e-07	0.00232141	364.701	47.1245
rs5020205	F-seafood liking (derived food-liking factor)	Calculus of kidney and ureter	C	G	156740	4.21919e-08	499184	0.427304	1.11459e-05	0.0014801	232.333	30.046
rs6041381	F-seafood liking (derived food-liking factor)	Calculus of kidney and ureter	C	G	156740	8.2141e-09	499184	0.322512	5.5044e-06	0.00163664	256.946	33.2238
rs62273284	F-seafood liking (derived food-liking factor)	Calculus of kidney and ureter	T	C	156740	3.07261e-10	499184	0.0161298	1.5938e-05	0.00195212	306.571	39.6279
rs624565	F-seafood liking (derived food-liking factor)	Calculus of kidney and ureter	T	C	156740	1.51872e-12	499184	0.259723	1.92247e-08	0.00246425	387.197	50.0241
rs6957780	F-seafood liking (derived food-liking factor)	Calculus of kidney and ureter	A	G	156740	1.95725e-08	499184	0.847064	1.55077e-06	0.00155353	243.877	31.5365
rs7148387	F-seafood liking (derived food-liking factor)	Calculus of kidney and ureter	G	A	156740	7.22985e-10	499184	0.264965	1.36851e-06	0.00186984	293.625	37.9576
rs715280	F-seafood liking (derived food-liking factor)	Calculus of kidney and ureter	A	G	156740	1.34833e-12	499184	0.388003	8.30382e-09	0.00247575	389.009	50.2576
rs73728611	F-seafood liking (derived food-liking factor)	Calculus of kidney and ureter	G	A	156740	9.82628e-28	499184	0.00211115	1.07838e-15	0.00586832	925.221	119.126
rs76084961	F-seafood liking (derived food-liking factor)	Calculus of kidney and ureter	G	T	156740	4.93563e-18	499184	0.0645803	3.00697e-11	0.00368998	580.505	74.9064
rs7682682	F-seafood liking (derived food-liking factor)	Calculus of kidney and ureter	G	C	156740	3.28601e-08	499184	0.202862	2.69733e-05	0.00150399	236.088	30.5308
rs78431265	F-seafood liking (derived food-liking factor)	Calculus of kidney and ureter	C	T	156740	3.64266e-08	499184	0.210489	2.76273e-05	0.00149414	234.54	30.331
rs838133	F-seafood liking (derived food-liking factor)	Calculus of kidney and ureter	G	A	156740	9.21602e-11	499184	0.207071	4.76947e-07	0.00206804	324.813	41.9811
[truncated: 3,236 more rows]

## Sheet: Table S5
Supplementary Table 5 .MR-PRESSO test before removal of outlier analysis results for exposures and outcomes and pleiotropy test
[truncated: 29 more rows]

## Sheet: Table S6
Supplementary Table 6.Summary of mutant gene variants discarded after MR-PRESSO test
[truncated: 15 more rows]

[truncated: 10 more sheets: Table S7, Table S8, Table S9, Table S10, Table S11, Table S12, Table S13, Table S14, Table S15, Table S16]
